# Supplementary material for: Integrating single-cell RNA sequencing and spatial multi-omics reveals the molecular signature of regeneration after spinal cord injury
Source: Biomark Res. 2025 Oct 21;13:130. doi: 10.1186/s40364-025-00845-4 (PMC12542165; doi:10.1186/s40364-025-00845-4)
Supplement: Supplementary file 1 — Supplementary Material 1. [file 40364_2025_845_MOESM1_ESM.xlsx]

## Sheet: Table S1
Mic2	Mac4	Fib4
Spp1	AABR07034739.1	Igf2
Prdx5	Siglech	Wnt4
Cxcl1	Cd24	Slc7a11
S100a8	AABR07060872.1	Rab3b
Lgals3	Cd7	Slc6a13
Hopx	Xcl1	Asgr2
Tspo	Fxyd7	Slc6a1
Anxa2	Gapt	Aldh1a2
Cd14	Runx2	Sfrp1
Prdx1	Degs2	Col4a5
Lyz2	Epha2	Entpd1
Apoe	Ptprcap	Sapcd1
Gpnmb	Paqr5	AABR07060833.1
Vim	Rgs12	Cela3b
Hint1	Cd3g	Atp1a2
Folr2	Spib	Lama1
Ap2s1	Smim5	Col13a1
Tagln2	LOC103694852	Moxd1
Fabp5	Bcl11a	Ptn
Nme2	Ighm	Wnt6
Tmem256	LOC24906	AABR07008439.1
Sec61b	Cyb561a3	Vtn
Uqcrq	Hs3st3b1	Wnt5b
Cox5a	Tcf4	Robo2
Dbi	Lrp8	Cp
Mt1	Nrgn	Ch25h
S100a4	Cd209	Rbp4
Timp1	Gpr171	Ltbp1
Cd99	AABR07035465.1	Isyna1
Taldo1	Kdr	Sult6b1
Clec7a	Fcrla	Cdh5
Ccl2	Nedd4	2025-09-04
Atp5mc3	Traf4	Ppp1r14a
Bola2	Nap1l5	Igfbp7
Rps17	Cdh1	Fibin
Cox5b	Irf8	Epas1
Ifitm1	Pdia5	Col7a1
Ctsb	Sapcd1	Sparcl1
Cox6a1	Tubgcp5	LOC100910996
Atp5mg	Pold1	Apoe
Atp5mc1	Plekha5	LOC100911545
Gapdh	Ap1s2	Arnt2
Cox7b	Ccnd1	Rbp1
Prdx2	Tex2	Pla1a
Ndufa2	Rabgap1l	Apcdd1
LOC100360087	AABR07064873.1	Igfbp3
Ndufs5	Il21r	Vamp5
Ldha	Gprc5a	Phlda1
Emp3	Cnp	Thbs2
Txn1	Tspan13	Cxcl12
Atp5if1	Cyfip2	Tspan7
Atp5po	Rasgrp2	Cx3cl1
Selenoh	Errfi1	Igfbp2
Cfd	Plac8	R3hdml
Cox4i1	Spn	PCOLCE2
Abracl	Pkib	Gsta4
Cstb	Dnajc7	Ptgds
LOC108351137	Gfpt1	Pola2
Nme1	Slc44a2	Coch
Ran	Hpse	Mylk
Capg	Cd164	Aebp1
Cox8a	Sik1	Flrt2
Akr1a1	Vcl	Pltp
Lst1	Tyrobp	Atp1b2
LOC103694877	Sema4b	Kcnk2
Atp5mf	Runx3	Col18a1
LOC103689961	Jak2	Tmem178a
Hebp1	Spint2	Ppfibp1
Timm13	Fyb1	Prss23
Elob	Ifnar2	Pdgfrb
Nedd8	Serp1	Cald1
Ndufa11	Net1	Gstm5
Uqcr11	Igf2r	Pam
Reep5	Abhd17b	Atp1b3
LOC100910944	Prkar1a	C6
LOC24906	C1qbp	Col4a1
Ndufa12	Plpp3	Frzb
Atp5pd	Blnk	Serpine1
Pgk1	Rpl31	Fxyd1
Ndufb8	Plcb4	Fhl2
Rps18	Zfp706	Cpz
Cox6b1	Foxn3	Errfi1
C1qc	Ddit4	Edn3
Ndufb2	Ifi30	Rnf181
Cd63	Snx18	Fbln1
Ndufb5	Smad7	Gstp1
Rpl31	Klf10	Bmp2
Rps27l	Uvrag	Rgs16
Cox7a2l2	Bcl3	G0s2
Sdc4	Rfc3	Mt-nd1
AABR07026311.1	Cd47	LOC100910978.1
Bcl2a1	Tomm20	Bmp7
Lgals1	Btg2	Glul
Fkbp1a	Rac2	Csrp2
Dnase2	Rpl37	Wnt5a
Ppp1r14b	Bst2	Ifitm1
Mrpl54	Ncf4	Fmod
Eno1	Pld4	Nr2f2
Tnfsf9	Gchfr	Col15a1
Uqcr10	Oaf	Hsd11b1
Sem1	Rell1	Slc1a3
Ubl5	Nsd3	Spats2l
Ppia	Gls	Vim
Atp5f1d	Dgkz	Dusp1
Ndufa4	Cdkn1b	Tmem37
Psma7	Bin1	Mt-nd4
Atp5pf	RGD1304587	Atxn10
Cox7c	Srsf5	Cryab
Arpc1b	Pdcd4	Zbtb20
Ndufb9	Hcst	Cxcl14
Naa38	Socs1	Gjb2
Micos13	Zyx	Hspa1b
Mrpl20	Brd1	Rarres2
Atp5me	Klf13	Tmem150a
Micos10	Stk17b	Fosb
Ndufb7	Sub1	Ccn2
Smpdl3a	Pde4b	Cped1
Rps15	Mtdh	Aox3
Uqcrb.1	Cib1	Tuba1a
Rps2	Srsf3	Cilp
Lamtor5	Cybb	Islr
Atp5f1e	Srsf2	Lipa
Gpx1	Purb	Mt-nd2
Rpl27	Epsti1	Fkbp9
Ifi30	Chd4	Mmp23
Cox6c	Fam107b	Slc41a1
LOC108349548	Mef2a	Mt-nd3
Gsto1	Dek	Phyh
Sec61g	Smc6	Pdgfra
Atp6v1g1	Bloc1s2	Mt-nd5
Eif4ebp1	Ptpn6	Pmp22
Ost4	Atp1b3	Gng11
Dut	Arglu1	Cfh
Apoc1	Tnfaip8	Timp3
Dctpp1	Tmed3	Ier2
Hcst	H2afy	Btg2
S100a10	LOC108349594	Colec12
Sec11c	Nus1	Enpp1
Psma6	Napa	Igf1
Lamtor4	Cwc25	Plat
Mt2A	Gna15	Ubc
Cxcl3	Irf1	Akap12
Erh	Arl6ip1	Angptl1
Timm23	Slc15a3	Txnip
Tkt	Gna13	Zfp36l1
Psma3	Rgs2	Junb
Cd68	Zfp36l2	Klf4
Cxcl2	Pnn	Cemip
Ccl7	Plaur	Alkbh5
Hmox1		Ddit4l

## Sheet: Table S2
	p_val	avg_log2FC	pct.1	pct.2	p_val_adj	cell_type	gene
1	0	6.16093	0.429	0.048	0	Pericyte	Tagln
2	0	5.15213	0.829	0.034	0	Pericyte	Myl9
3	0	5.09702	0.408	0.011	0	Pericyte	Acta2
4	0	4.99809	0.773	0.017	0	Pericyte	Vtn
5	0	4.80517	0.794	0.008	0	Pericyte	Rgs5
6	0	4.68094	0.853	0.076	0	Pericyte	RGD1564664
7	0	4.42618	0.665	0.033	0	Pericyte	Tpm2
8	0	4.19153	0.812	0.014	0	Pericyte	Cox4i2
9	0	4.16469	0.651	0.006	0	Pericyte	Higd1b
10	0	3.97273	0.863	0.03	0	Pericyte	Ppp1r14a
11	0	3.94157	0.996	0.234	0	Pericyte	Igfbp7
12	0	3.84857	0.715	0.01	0	Pericyte	Ndufa4l2
13	0	3.7366	0.568	0.009	0	Pericyte	Abcc9
14	0	3.71645	0.851	0.053	0	Pericyte	Cald1
15	0	3.58667	0.345	0.005	0	Pericyte	Myh11
16	0	3.51058	0.447	0.024	0	Pericyte	Mustn1
17	0	3.31295	0.716	0.041	0	Pericyte	2024-09-04
18	0	3.19752	0.618	0.126	0	Pericyte	Ptn
19	0	3.19128	0.728	0.072	0	Pericyte	Sparcl1
20	0	3.1509	0.619	0.016	0	Pericyte	Pdgfrb
21	0	3.13786	0.612	0.013	0	Pericyte	Rgs4
22	0	3.10529	0.596	0.028	0	Pericyte	Atp1a2
23	0	3.06286	0.451	0.004	0	Pericyte	Kcnj8
24	0	2.92973	0.642	0.011	0	Pericyte	Mcam
25	0	2.81905	0.637	0.024	0	Pericyte	Atp1b2
26	0	2.67953	0.431	0.005	0	Pericyte	Des
27	0	2.65648	0.328	0.002	0	Pericyte	Atp13a5
28	0	2.55321	0.707	0.082	0	Pericyte	Rarres2
29	0	2.53913	0.873	0.242	0	Pericyte	Ifitm3
30	0	2.43773	0.497	0.007	0	Pericyte	Gjc1
31	0	2.41844	0.919	0.168	0	Pericyte	Mgp
32	0	2.39006	0.537	0.004	0	Pericyte	Gucy1b1
33	0	2.38028	0.553	0.049	0	Pericyte	Bcam
34	0	2.37928	0.437	0.018	0	Pericyte	Map3k7cl
35	0	2.36486	0.419	0.019	0	Pericyte	Mylk
36	0	2.35897	0.456	0.003	0	Pericyte	Ace2
37	0	2.33949	0.363	0.009	0	Pericyte	Rasl11a
38	0	2.30909	0.499	0.011	0	Pericyte	Gja4
39	0	2.23217	0.545	0.059	0	Pericyte	Rbpms
40	0	2.22234	0.253	0.017	0	Pericyte	Tfpi2
41	0	2.18992	0.686	0.108	0	Pericyte	Epas1
42	0	2.14664	0.498	0.051	0	Pericyte	Fxyd1
43	0	2.09129	0.491	0.071	0	Pericyte	Gng11
44	0	2.0841	0.332	0.004	0	Pericyte	Rrad
45	0	2.07031	0.276	0.002	0	Pericyte	Pln
46	0	2.02059	0.526	0.092	0	Pericyte	Apold1
47	0	2.00347	0.33	0.012	0	Pericyte	Bcr
48	0	1.98154	0.406	0.029	0	Pericyte	Cspg4
49	0	1.97143	0.419	0.056	0	Pericyte	Col4a4
50	0	1.94172	0.292	0.007	0	Pericyte	Ager
51	0	1.9368	0.513	0.083	0	Pericyte	Vcl
52	0	1.92767	0.634	0.094	0	Pericyte	Esam
53	0	1.91891	0.322	0.003	0	Pericyte	Rem1
54	0	1.86144	0.262	0.004	0	Pericyte	Pth1r
55	0	1.85827	0.478	0.088	0	Pericyte	Utrn
56	0	1.83677	0.335	0.027	0	Pericyte	Crispld2
57	0	1.82224	0.346	0.003	0	Pericyte	Pcp4l1
58	0	1.82119	0.349	0.015	0	Pericyte	Ptp4a3
59	0	1.80649	0.332	0.016	0	Pericyte	Klhl23
60	0	1.74702	0.312	0.009	0	Pericyte	Foxs1
61	0	1.74681	0.357	0.033	0	Pericyte	Myo1b
62	0	1.74419	0.46	0.082	0	Pericyte	Rasgrp2
63	0	1.65197	0.402	0.045	0	Pericyte	Tinagl1
64	0	1.64423	0.246	0.016	0	Pericyte	Zdhhc1
65	2.19611917198319e-304	1.82647	0.635	0.155	3.81004715147363e-300	Pericyte	Nedd4
66	2.1839496719441e-300	1.65686	0.378	0.056	3.78893428585582e-296	Pericyte	Olfml2a
67	1.44972905643599e-299	1.93586	0.42	0.069	2.51513494001079e-295	Pericyte	Col4a1
68	9.71440344216574e-299	1.68632	0.439	0.077	1.68535185318133e-294	Pericyte	Dbndd2
69	3.52633609134219e-296	1.71286	0.241	0.023	6.11784048486957e-292	Pericyte	Rasd1
70	4.34776128180857e-290	1.60247	0.404	0.066	7.54293104780969e-286	Pericyte	Lhfpl6
71	1.42987072581496e-282	2.41842	0.649	0.205	2.48068272221637e-278	Pericyte	Mgst3
72	3.33008190282333e-278	1.75874	0.423	0.076	5.77735909320819e-274	Pericyte	Rnd3
73	9.21747189813016e-272	2.18639	0.653	0.202	1.5991391996066e-267	Pericyte	Mfge8
74	6.39208427953536e-253	2.41493	0.544	0.148	1.10896270165659e-248	Pericyte	Flna
75	4.22999833040683e-244	2.02184	0.338	0.055	7.33862410342281e-240	Pericyte	Adamts1
76	1.22766973951403e-239	1.60973	0.475	0.106	2.12988423108288e-235	Pericyte	Lamb2
77	4.08431761021033e-237	2.69267	0.509	0.133	7.0858826219539e-233	Pericyte	Tpm1
78	4.6517953162171e-232	1.70449	0.354	0.062	8.07039969410505e-228	Pericyte	Nrarp
79	1.40171926628911e-225	2.06568	0.917	0.624	2.43184275508498e-221	Pericyte	Fos
80	6.5225667242497e-213	2.41426	0.899	0.611	1.13160010099008e-208	Pericyte	Fosb
81	6.96090483086605e-208	1.82871	0.376	0.078	1.20764737910695e-203	Pericyte	Slc12a2
82	9.09219646406412e-208	1.75211	0.575	0.192	1.57740516455048e-203	Pericyte	Pkig
83	1.51209050178422e-207	1.95777	0.86	0.543	2.62332581154544e-203	Pericyte	Gstp1
84	1.71718240500924e-192	2.27969	0.525	0.159	2.97913975445054e-188	Pericyte	Cebpd
85	3.34182997268342e-190	2.53525	0.351	0.075	5.79774081960846e-186	Pericyte	Sncg
86	2.43085112840935e-188	1.86984	0.762	0.439	4.21728362267739e-184	Pericyte	2024-09-07
87	1.9524520839815e-174	1.6053	0.253	0.041	3.38730912049951e-170	Pericyte	Tppp3
88	2.62787093895793e-168	1.82889	0.917	0.698	4.55909329199812e-164	Pericyte	Jun
89	1.16921960795101e-158	1.7595	0.672	0.348	2.02847909783421e-154	Pericyte	Itgb1
90	1.8084856988528e-152	1.6601	0.84	0.589	3.13754183893972e-148	Pericyte	Egr1
91	1.46046193416726e-149	1.67657	0.42	0.124	2.53375540958679e-145	Pericyte	Dbp
92	4.00884282587674e-145	1.61088	0.521	0.178	6.95494141861356e-141	Pericyte	Id3
93	7.63896542391235e-143	1.65772	0.824	0.599	1.32528411139455e-138	Pericyte	Zfp36
94	1.76942141869989e-136	2.57855	0.476	0.183	3.06976921930244e-132	Pericyte	Csrp1
95	8.194311400836e-134	1.73955	0.542	0.224	1.42163108493104e-129	Pericyte	Sik1
96	2.40927320434902e-132	1.75043	0.487	0.189	4.17984808222511e-128	Pericyte	Pole4
97	1.55279373372477e-108	2.13627	0.538	0.227	2.69394184863911e-104	Pericyte	Hspa1b
98	7.49603446338078e-105	2.16969	0.692	0.496	1.30048701905193e-100	Pericyte	Gadd45g
99	1.55586460945626e-91	1.64677	0.759	0.551	2.69926951094567e-87	Pericyte	AC134224.1
100	2.96838378095006e-47	2.55831	0.607	0.512	5.14984902157026e-43	Pericyte	Crip1
101	0	5.98509	0.281	0.015	0	Monocyte	Ccl5
102	0	3.57685	0.539	0.002	0	Monocyte	Ctsw
103	0	3.31411	0.688	0.001	0	Monocyte	AC109737.1
104	0	3.16428	0.323	0.002	0	Monocyte	Nkg7
105	0	2.98776	0.655	0.002	0	Monocyte	Cd3d
106	0	2.95972	0.73	0.143	0	Monocyte	Ifi27l2b
107	0	2.86405	0.617	0.013	0	Monocyte	AABR07017902.1
108	0	2.85951	0.302	0.009	0	Monocyte	Gzmm
109	0	2.82008	0.617	0.001	0	Monocyte	Cd3e
110	0	2.79655	0.621	0.003	0	Monocyte	Cd3g
111	0	2.72766	0.258	0.001	0	Monocyte	Gzmk
112	0	2.71638	0.637	0.017	0	Monocyte	Cd2
113	0	2.57115	0.648	0.027	0	Monocyte	Ptprcap
114	0	2.50211	0.864	0.335	0	Monocyte	Hcst
115	0	2.40216	0.581	0.006	0	Monocyte	Lat
116	0	2.30862	0.446	0.019	0	Monocyte	Chrne
117	0	2.03394	0.338	0.001	0	Monocyte	Klrd1
118	0	1.94991	0.424	0.043	0	Monocyte	AABR07018078.1
119	0	1.90921	0.508	0.032	0	Monocyte	Il2rg
120	0	1.69243	0.539	0.104	0	Monocyte	2024-09-01
121	0	1.66165	0.311	0.007	0	Monocyte	Icos
122	0	1.63349	0.995	0.902	0	Monocyte	Rpl13
123	0	1.6288	0.299	0	0	Monocyte	AC142181.1
124	0	1.61448	0.357	0.006	0	Monocyte	Ptpn22
125	0	1.60312	1	0.939	0	Monocyte	Rps18
126	0	1.59487	0.319	0.015	0	Monocyte	Cd69
127	0	1.57789	0.997	0.95	0	Monocyte	Rps15a
128	0	1.57131	0.999	0.957	0	Monocyte	Rps27
129	0	1.54283	0.984	0.907	0	Monocyte	Rpl7
130	0	1.54231	0.366	0.011	0	Monocyte	Lime1
131	0	1.53137	0.37	0.001	0	Monocyte	Skap1
132	0	1.51544	0.993	0.91	0	Monocyte	LOC100362027
133	0	1.4817	0.996	0.926	0	Monocyte	Rpl18a
134	0	1.45688	0.18	0	0	Monocyte	AABR07027872.1
135	0	1.44085	0.996	0.935	0	Monocyte	LOC684988
136	0	1.42766	0.996	0.935	0	Monocyte	Rps4x
137	0	1.4186	0.999	0.947	0	Monocyte	Rps23
138	0	1.39239	1	0.968	0	Monocyte	Rpl37a
139	0	1.32482	0.995	0.953	0	Monocyte	Rpl11
140	0	1.31659	0.997	0.96	0	Monocyte	Rpl19
141	0	1.31445	0.106	0.002	0	Monocyte	Xcl1
142	0	1.30156	0.993	0.944	0	Monocyte	Rps3a
143	0	1.28937	0.273	0.001	0	Monocyte	Sh2d2a
144	0	1.28123	0.996	0.951	0	Monocyte	Rpl24
145	0	1.27945	0.999	0.965	0	Monocyte	Rps28
146	0	1.27609	1	0.954	0	Monocyte	Rpl23
147	0	1.27187	1	0.964	0	Monocyte	Rpl27a
148	0	1.26836	0.997	0.958	0	Monocyte	Rplp1
149	0	1.23743	0.295	0.012	0	Monocyte	Lck
150	0	1.22975	0.996	0.956	0	Monocyte	LOC100364457
151	0	1.21212	0.999	0.956	0	Monocyte	Rpl35
152	0	1.21163	0.251	0.001	0	Monocyte	Sit1
153	0	1.18341	0.999	0.971	0	Monocyte	Uba52
154	6.22155953040943e-300	1.31333	0.988	0.913	1.07937836293073e-295	Monocyte	Rps21
155	2.05043636155825e-299	1.3766	0.995	0.887	3.55730204366741e-295	Monocyte	Rpl32
156	3.27279857275376e-299	1.17574	0.996	0.944	5.6779782438705e-295	Monocyte	Rps27a.1
157	9.29840354712972e-299	1.49985	0.374	0.056	1.61318003139153e-294	Monocyte	Mthfd2
158	1.83403648999043e-297	1.2975	0.992	0.892	3.1818699064844e-293	Monocyte	Rps10l1
159	2.53418858933797e-296	1.19795	0.996	0.931	4.39656378364245e-292	Monocyte	Rps5
160	1.22207562919903e-291	1.19619	0.995	0.929	2.12017900909739e-287	Monocyte	Rps24
161	1.01337238015572e-290	1.48926	0.985	0.897	1.75809974233216e-286	Monocyte	Rps19
162	1.33822229971706e-284	1.22326	0.996	0.93	2.32168186777913e-280	Monocyte	Rpsa
163	1.21601316625326e-283	1.24561	0.99	0.906	2.10966124213277e-279	Monocyte	Rps3
164	5.0769340568168e-281	1.43804	0.977	0.874	8.80797289517147e-277	Monocyte	LOC103690996
165	1.25486587765517e-276	1.16974	0.992	0.921	2.17706681114395e-272	Monocyte	Rpl36
166	1.08790211907484e-274	1.39698	0.981	0.871	1.88740138638294e-270	Monocyte	LOC100359922
167	2.88450707616865e-274	2.07579	0.951	0.505	5.00433132644499e-270	Monocyte	Crip1
168	2.66118716921804e-270	1.21055	0.984	0.891	4.61689361987638e-266	Monocyte	Rpl15
169	1.60172928294046e-259	1.31663	0.977	0.841	2.7788401329734e-255	Monocyte	Rpl17
170	4.89807809845539e-259	1.65807	0.529	0.128	8.49767569301025e-255	Monocyte	Ets1
171	9.55751204486453e-257	1.62734	0.461	0.099	1.65813276466355e-252	Monocyte	Smco4
172	1.63108415361975e-256	1.41053	0.332	0.048	2.8297678981149e-252	Monocyte	Tmsb15b2
173	7.07205114457429e-240	1.23301	0.276	0.036	1.22693015307219e-235	Monocyte	Serpinb6b
174	4.84108805707721e-235	1.18771	0.984	0.889	8.39880367022325e-231	Monocyte	Rpl6
175	1.40363350512957e-219	1.18602	0.984	0.87	2.43516376804929e-215	Monocyte	Rps11
176	6.54249960859081e-207	1.24768	0.944	0.801	1.13505825709442e-202	Monocyte	Rps7
177	8.89807463400603e-206	1.21005	0.97	0.839	1.54372696825371e-201	Monocyte	Npm1
178	6.03426761660088e-203	1.26732	0.929	0.784	1.04688508880409e-198	Monocyte	AC141489.1
179	1.58115805106938e-201	1.25235	0.939	0.775	2.74315110280027e-197	Monocyte	Snrpe
180	1.77138903493884e-199	1.45388	0.935	0.797	3.0731828367154e-195	Monocyte	Rpl36al
181	2.09472331896913e-166	1.4835	0.761	0.443	3.63413548607954e-162	Monocyte	Rac2
182	7.10669590964637e-160	1.6067	0.546	0.19	1.23294067336455e-155	Monocyte	Dusp2
183	1.02198470817193e-159	1.63424	0.761	0.434	1.77304127020748e-155	Monocyte	Zfp36l2
184	1.22689637465884e-157	1.23153	0.883	0.622	2.12854252039563e-153	Monocyte	Gmfg
185	1.73363245835537e-151	1.32425	0.39	0.102	3.00767895200074e-147	Monocyte	Cxcr4
186	2.43357399856684e-144	1.73325	0.527	0.192	4.22200753011362e-140	Monocyte	Fgl2
187	6.78292144969189e-128	1.29137	0.317	0.077	1.17676904230705e-123	Monocyte	Ramp1
188	1.03356496273268e-121	1.35839	0.674	0.311	1.79313185384492e-117	Monocyte	Rgcc
189	2.00676337344767e-116	1.29203	0.704	0.454	3.48153377659436e-112	Monocyte	LOC100363469
190	7.84695807178905e-116	1.19116	0.337	0.09	1.36136875587468e-111	Monocyte	Slfn4
191	1.19781786799519e-115	1.19181	0.649	0.306	2.07809421918486e-111	Monocyte	Emp3
192	1.12071023080014e-114	1.28458	0.315	0.086	1.94432017941516e-110	Monocyte	Socs1
193	4.2315061959714e-114	1.25018	0.628	0.334	7.34124009939077e-110	Monocyte	Ptprc
194	5.41989694273233e-114	1.27603	0.382	0.126	9.40297920594632e-110	Monocyte	Pla2g16
195	8.50495697673199e-114	1.31807	0.251	0.057	1.47552498589323e-109	Monocyte	Cd8a
196	1.36679627965873e-106	1.19093	0.748	0.545	2.37125486557994e-102	Monocyte	Rpl30
197	8.57726521280803e-104	1.39974	0.754	0.596	1.48806974177006e-99	Monocyte	Sub1
198	5.25355095899238e-101	1.78328	0.405	0.154	9.11438555875588e-97	Monocyte	Odc1
199	1.5010324753125e-83	1.19259	0.45	0.204	2.60414124141965e-79	Monocyte	Ezr
200	2.5567843651541e-64	1.63625	0.692	0.538	4.43576519510584e-60	Monocyte	S100a4
201	0	3.91429	0.742	0.003	0	OPC	C1ql1
202	0	3.56427	0.735	0.003	0	OPC	Olig1
203	0	3.30176	0.429	0.015	0	OPC	Gal
204	0	3.27341	0.777	0.075	0	OPC	Pllp
205	0	3.26281	0.733	0.006	0	OPC	Ptprz1
206	0	2.99658	0.82	0.213	0	OPC	LOC108348172.1
207	0	2.93655	0.675	0.039	0	OPC	Resp18
208	0	2.75313	0.731	0.037	0	OPC	Tubb2b
209	0	2.72965	0.739	0.06	0	OPC	Serpine2
210	0	2.67154	0.735	0.072	0	OPC	Ramp1
211	0	2.62238	0.507	0.012	0	OPC	Tmem255b
212	0	2.57078	0.786	0.089	0	OPC	Mt3
213	0	2.54582	0.652	0.017	0	OPC	Gng3
214	0	2.54318	0.564	0.007	0	OPC	Nap1l5
215	0	2.51837	0.631	0.003	0	OPC	Scrg1
216	0	2.49138	0.731	0.043	0	OPC	Tmsb15b2
217	0	2.4837	0.521	0.001	0	OPC	Rlbp1
218	0	2.44951	0.67	0.014	0	OPC	Fabp7
219	0	2.37333	0.652	0.011	0	OPC	Gpm6b
220	0	2.37267	0.618	0.007	0	OPC	Fam89a
221	0	2.32976	0.272	0.021	0	OPC	Calca
222	0	2.32066	0.64	0.045	0	OPC	Rtn1
223	0	2.30775	0.693	0.148	0	OPC	Ccnd1
224	0	2.22704	0.689	0.086	0	OPC	Tspan6
225	0	2.21649	0.585	0.017	0	OPC	Stmn3
226	0	2.19192	0.578	0.049	0	OPC	Dclk1
227	0	2.17378	0.615	0.012	0	OPC	Bex2
228	0	2.16178	0.39	0	0	OPC	Otos
229	0	2.12782	0.581	0.055	0	OPC	Cryab
230	0	2.09297	0.558	0.017	0	OPC	Gap43
231	0	2.09123	0.39	0.006	0	OPC	Vgf
232	0	2.07887	0.456	0.003	0	OPC	Bcas1
233	0	2.07521	0.578	0.018	0	OPC	Nnat
234	0	2.02858	0.558	0.039	0	OPC	Hist3h2ba
235	0	2.00879	0.827	0.126	0	OPC	Ptn
236	0	1.97888	0.558	0.061	0	OPC	Cav2
237	0	1.97883	0.481	0.035	0	OPC	Aldoc
238	0	1.92976	0.41	0.005	0	OPC	Syt4
239	0	1.92452	0.482	0.004	0	OPC	Gpr37l1
240	0	1.89044	0.454	0.01	0	OPC	Ly6h
241	0	1.80825	0.65	0.117	0	OPC	Bex3
242	0	1.80319	0.712	0.131	0	OPC	Cpe
243	0	1.7612	0.564	0.089	0	OPC	Slc44a1
244	0	1.75467	0.557	0.067	0	OPC	Vcan
245	0	1.75129	0.242	0.004	0	OPC	Calcb
246	0	1.73606	0.44	0.002	0	OPC	Sox10
247	0	1.70379	0.47	0.005	0	OPC	Cmtm5
248	0	1.69656	0.498	0.026	0	OPC	Tspan7
249	0	1.65845	0.403	0.001	0	OPC	Olig2
250	0	1.64107	0.389	0.006	0	OPC	Gpm6a
251	0	1.60748	0.465	0.007	0	OPC	Ctxn1
252	0	1.59729	0.424	0.046	0	OPC	Pdgfra
253	0	1.57109	0.318	0.008	0	OPC	Caly
254	0	1.54793	0.371	0.001	0	OPC	B3gat2
255	0	1.54072	0.376	0.005	0	OPC	Olfm2
256	0	1.48708	0.459	0.022	0	OPC	Fez1
257	0	1.4846	0.422	0.012	0	OPC	RGD1560394
258	0	1.45015	0.495	0.061	0	OPC	Hmgn3
259	0	1.4203	0.44	0.04	0	OPC	Asrgl1
260	0	1.41785	0.408	0.01	0	OPC	Ptprn
261	0	1.4044	0.428	0.012	0	OPC	Sapcd1
262	0	1.40298	0.348	0.001	0	OPC	Cntn1
263	2.238953506331e-304	2.95026	0.929	0.451	3.88436043813365e-300	OPC	Tuba1a
264	7.55768982876397e-294	2.28234	0.652	0.15	1.31118360839226e-289	OPC	Cnp
265	1.7975229051201e-290	2.72709	0.951	0.595	3.11852248809286e-286	OPC	Dbi
266	2.5247512995029e-277	1.45947	0.565	0.101	4.38019102950758e-273	OPC	Cav1
267	1.11705929909212e-267	3.21461	0.928	0.517	1.93798617799491e-263	OPC	Cd9
268	3.62285294113629e-258	2.11541	0.834	0.334	6.28528756757735e-254	OPC	Dynlt1
269	6.74465544668791e-256	2.62741	0.901	0.493	1.17013027344589e-251	OPC	Ppp1r14b
270	8.91743202981788e-238	1.48891	0.597	0.134	1.5470852828531e-233	OPC	Prnp
271	2.60921966639678e-223	2.09119	0.947	0.693	4.52673519923178e-219	OPC	Dynll1
272	6.86849580071646e-222	1.47055	0.518	0.112	1.1916153364663e-217	OPC	Dnph1
273	2.13954579805406e-219	1.67656	0.495	0.102	3.71189800504399e-215	OPC	Sulf2
274	2.14841708169402e-217	1.5116	0.481	0.097	3.72728879503095e-213	OPC	Slc22a17
275	2.72521077599802e-216	1.70984	0.922	0.58	4.72796817527897e-212	OPC	Prdx2
276	8.45763316511872e-203	1.41305	0.572	0.134	1.46731477781645e-198	OPC	Tpm1
277	9.22791835338698e-201	1.71564	0.602	0.166	1.60095155512911e-196	OPC	Cfap20
278	1.43873503635992e-198	1.69847	0.896	0.63	2.49606141458082e-194	OPC	Pebp1
279	1.11682100424304e-192	1.60374	0.908	0.669	1.93757276026125e-188	OPC	Slc25a4
280	4.68805730352044e-192	1.39424	0.947	0.817	8.1333106158776e-188	OPC	Ndufa4
281	1.6593742586554e-169	1.40024	0.528	0.142	2.87884840134125e-165	OPC	Psip1
282	1.25363433231074e-166	1.60619	0.871	0.544	2.17493020312591e-162	OPC	Gstp1
283	8.79271758001386e-161	1.66543	0.657	0.239	1.5254485729566e-156	OPC	Marcksl1
284	5.06463758164902e-159	1.49083	0.703	0.289	8.78663974040289e-155	OPC	Polr2f
285	1.69781686976876e-155	1.48839	0.862	0.545	2.94554248736183e-151	OPC	Ndufb4
286	6.1292541090017e-155	1.74112	0.816	0.471	1.06336429537071e-150	OPC	Sec11c
287	3.72146447345448e-148	1.47856	0.721	0.31	6.45636871499618e-144	OPC	Rhoc
288	2.24468151972438e-145	1.39191	0.875	0.632	3.89429796856983e-141	OPC	Ywhae
289	9.1690150217801e-129	1.40772	0.843	0.616	1.59073241612863e-124	OPC	Selenof
290	2.54960416743113e-127	2.014	0.65	0.269	4.42330827007627e-123	OPC	Stmn1
291	2.82277678351269e-127	1.48597	0.694	0.335	4.89723544171616e-123	OPC	Tspan3
292	3.03916824474537e-126	1.43382	0.79	0.44	5.27265298780875e-122	OPC	2024-09-07
293	6.50977594267572e-123	2.22389	0.555	0.205	1.12938102829481e-118	OPC	Il33
294	2.16649533519489e-121	1.54709	0.491	0.149	3.75865275702961e-117	OPC	Ifi27l2b
295	1.92524473510254e-119	1.39313	0.707	0.363	3.3401070909294e-115	OPC	Phpt1
296	1.64031073815354e-97	1.45737	0.473	0.174	2.84577509962258e-93	OPC	Dut
297	1.32145169660361e-92	1.434	0.68	0.322	2.2925865484376e-88	OPC	Lgals1
298	2.79671609835299e-86	1.84499	0.753	0.513	4.8520227590326e-82	OPC	S100a10
299	2.92332304534175e-51	1.88265	0.756	0.628	5.0716731513634e-47	OPC	Fos
300	1.49350976765391e-38	1.82005	0.629	0.498	2.59109009590277e-34	OPC	Gadd45g
301	0	3.62235	0.768	0.103	0	Macrophage	RGD1559482
302	0	3.57899	0.761	0.261	0	Macrophage	Fabp5
303	0	3.48269	0.794	0.342	0	Macrophage	Spp1
304	0	3.25875	0.442	0.064	0	Macrophage	Apoc1
305	0	2.93936	0.717	0.205	0	Macrophage	Gpnmb
306	0	2.68631	0.792	0.312	0	Macrophage	Lgals3
307	0	2.6838	0.97	0.946	0	Macrophage	Apoe
308	0	2.62157	0.742	0.235	0	Macrophage	Ifitm1
309	0	2.43718	0.787	0.307	0	Macrophage	Cxcl1
310	0	2.33073	0.405	0.027	0	Macrophage	Fabp4
311	0	2.30932	0.804	0.481	0	Macrophage	S100a4
312	0	2.25825	0.444	0.135	0	Macrophage	Ccl7
313	0	2.24875	0.713	0.226	0	Macrophage	Hopx
314	0	2.17209	0.822	0.49	0	Macrophage	Prdx5
315	0	2.11786	0.604	0.271	0	Macrophage	Pf4
316	0	1.94197	0.704	0.241	0	Macrophage	Lgals1
317	0	1.87316	0.753	0.333	0	Macrophage	Cd68
318	0	1.84668	0.579	0.112	0	Macrophage	Smpdl3a
319	0	1.83537	0.94	0.752	0	Macrophage	Lyz2
320	0	1.77271	0.639	0.354	0	Macrophage	Hmox1
321	0	1.72536	0.181	0.029	0	Macrophage	RT1-Bb
322	0	1.70458	0.801	0.448	0	Macrophage	Crip1
323	0	1.6927	0.557	0.086	0	Macrophage	Mgst1
324	0	1.62978	0.724	0.221	0	Macrophage	S100a11
325	0	1.62433	0.521	0.138	0	Macrophage	Pld3
326	0	1.56777	0.731	0.416	0	Macrophage	Capg
327	0	1.54897	0.552	0.135	0	Macrophage	Folr2
328	0	1.5262	0.193	0.009	0	Macrophage	Clec10a
329	0	1.46982	0.883	0.692	0	Macrophage	Vim
330	0	1.46496	0.898	0.782	0	Macrophage	Gpx1
331	0	1.46183	0.893	0.75	0	Macrophage	Prdx1
332	0	1.4358	0.806	0.651	0	Macrophage	Ctsd
333	0	1.42213	0.91	0.839	0	Macrophage	Cstb
334	0	1.39266	0.903	0.823	0	Macrophage	Ctsb
335	0	1.33211	0.602	0.149	0	Macrophage	Lst1
336	0	1.27293	0.657	0.233	0	Macrophage	Emp3
337	0	1.26317	0.363	0.025	0	Macrophage	AABR07030791.1
338	0	1.25277	0.549	0.14	0	Macrophage	Anxa4
339	0	1.2391	0.997	0.986	0	Macrophage	Ftl1
340	0	1.23524	0.74	0.343	0	Macrophage	Anxa2
341	0	1.22918	0.749	0.571	0	Macrophage	LOC100360087
342	0	1.22803	0.602	0.209	0	Macrophage	Cybb
343	0	1.21961	0.572	0.188	0	Macrophage	Anxa5
344	0	1.21662	0.898	0.678	0	Macrophage	Ifi30
345	0	1.21041	0.384	0.095	0	Macrophage	Cfd
346	0	1.19094	0.298	0.017	0	Macrophage	Mrc1
347	0	1.17324	0.421	0.036	0	Macrophage	Cxcr4
348	0	1.16507	0.344	0.057	0	Macrophage	Cxcl3
349	0	1.16253	0.786	0.455	0	Macrophage	S100a10
350	0	1.15995	0.506	0.109	0	Macrophage	Slpi
351	0	1.14903	0.811	0.636	0	Macrophage	Txn1
352	0	1.13085	0.719	0.424	0	Macrophage	Abracl
353	0	1.1259	0.662	0.34	0	Macrophage	Cd14
354	0	1.12511	0.737	0.506	0	Macrophage	Tmem256
355	0	1.11123	0.774	0.573	0	Macrophage	Ldha
356	0	1.1072	0.508	0.126	0	Macrophage	Dusp2
357	0	1.09189	0.644	0.319	0	Macrophage	Gngt2
358	0	1.09127	0.714	0.501	0	Macrophage	Tmem14c
359	0	1.09033	0.628	0.215	0	Macrophage	Anxa1
360	0	1.07187	0.315	0.055	0	Macrophage	Gdf15
361	0	1.06297	0.585	0.255	0	Macrophage	Gsto1
362	0	1.05716	0.527	0.27	0	Macrophage	Rgcc
363	0	1.053	0.357	0.005	0	Macrophage	Ly49si1
364	0	1.03472	0.669	0.412	0	Macrophage	Ifitm2
365	0	1.02911	0.456	0.116	0	Macrophage	Sdc4
366	0	1.02406	0.792	0.576	0	Macrophage	Sec61b
367	0	1.01294	0.162	0.012	0	Macrophage	LOC100911104
368	0	1.00126	0.387	0.039	0	Macrophage	Slamf9
369	0	0.995284	0.663	0.349	0	Macrophage	Ap2s1
370	0	0.994559	0.563	0.152	0	Macrophage	MGC105649
371	0	0.994086	0.771	0.439	0	Macrophage	Tagln2
372	0	0.991025	0.943	0.848	0	Macrophage	Cyba
373	0	0.989002	0.423	0.117	0	Macrophage	Abca1
374	0	0.988105	0.856	0.702	0	Macrophage	Atp5if1
375	0	0.974457	0.198	0.046	0	Macrophage	Vcan
376	0	0.972987	0.892	0.843	0	Macrophage	Cd63
377	0	0.971573	0.495	0.189	0	Macrophage	Vat1
378	0	0.969209	0.401	0.063	0	Macrophage	Tnfsf13
379	0	0.95563	0.781	0.582	0	Macrophage	Bri3
380	0	0.945123	0.716	0.546	0	Macrophage	Ctsa
381	0	0.94071	0.511	0.22	0	Macrophage	Fam3c
382	0	0.937951	0.804	0.584	0	Macrophage	Taldo1
383	0	0.910458	0.479	0.147	0	Macrophage	Hebp1
384	0	0.905407	0.621	0.396	0	Macrophage	Fkbp1a
385	0	0.903489	0.482	0.149	0	Macrophage	Atp6v1b2
386	0	0.878716	0.239	0.019	0	Macrophage	Cd8a
387	0	0.872143	0.804	0.643	0	Macrophage	Cox5a
388	0	0.868949	0.671	0.424	0	Macrophage	Tkt
389	0	0.843785	0.434	0.049	0	Macrophage	Napsa
390	0	0.838435	0.404	0.088	0	Macrophage	Amdhd2
391	0	0.814348	0.579	0.102	0	Macrophage	Lilrb4
392	0	0.799474	0.912	0.857	0	Macrophage	LOC108351137
393	0	0.796105	0.147	0.022	0	Macrophage	Fcnb
394	0	0.790312	0.38	0.102	0	Macrophage	Tpmt
395	1.31738030594863e-284	0.81028	0.465	0.237	2.28552309279028e-280	Macrophage	Fn1
396	2.44758110299726e-269	0.841492	0.138	0.034	4.24630845558994e-265	Macrophage	Lyve1
397	3.75478501939864e-177	2.74158	0.294	0.162	6.5141765301547e-173	Macrophage	RT1-Db1
398	1.81235691389487e-106	2.46453	0.328	0.227	3.14425800991622e-102	Macrophage	RT1-Da
399	1.06673956908081e-85	1.77171	0.254	0.167	1.8506864783983e-81	Macrophage	RT1-Ba
400	7.75838391020001e-16	1.90734	0.433	0.432	1.3460020245806e-11	Macrophage	Cd74
401	0	7.26088	0.594	0.033	0	Neutrophil	S100a9
402	0	6.47077	0.904	0.056	0	Neutrophil	G0s2
403	0	5.89697	0.629	0.134	0	Neutrophil	S100a8
404	0	4.22598	0.835	0.141	0	Neutrophil	Slpi
405	0	4.21875	0.981	0.671	0	Neutrophil	Cxcl2
406	0	4.05358	0.647	0.102	0	Neutrophil	Il1rn
407	0	3.86857	0.56	0.035	0	Neutrophil	Clec4e
408	0	3.83997	0.626	0.095	0	Neutrophil	Ccl6
409	0	3.82772	0.935	0.504	0	Neutrophil	Il1b
410	0	3.80587	0.653	0.056	0	Neutrophil	Lrg1
411	0	3.59742	0.743	0.156	0	Neutrophil	Lilrb4
412	0	3.37266	0.72	0.356	0	Neutrophil	Gadd45a
413	0	3.25414	0.562	0.232	0	Neutrophil	Ccrl2
414	0	3.2363	0.661	0.198	0	Neutrophil	Clec7a
415	0	3.15461	0.967	0.831	0	Neutrophil	Nfkbia
416	0	3.12883	0.454	0.032	0	Neutrophil	Chi3l1
417	0	3.10046	0.948	0.693	0	Neutrophil	Bcl2a1
418	0	3.0597	0.18	0.009	0	Neutrophil	Camp
419	0	3.04707	0.286	0.017	0	Neutrophil	Il23a
420	0	2.96036	0.538	0.294	0	Neutrophil	Hist1h2ao.2
421	0	2.87097	0.422	0.094	0	Neutrophil	Plaur
422	0	2.86975	0.514	0.096	0	Neutrophil	Napsa
423	0	2.83933	0.404	0.071	0	Neutrophil	Igsf6
424	0	2.81122	0.484	0.186	0	Neutrophil	Plin2
425	0	2.80585	0.586	0.206	0	Neutrophil	MGC105649
426	0	2.71105	0.916	0.645	0	Neutrophil	Srgn
427	0	2.70429	0.356	0.032	0	Neutrophil	Clec4d
428	0	2.70223	0.309	0.027	0	Neutrophil	LOC100359515
429	0	2.64567	0.908	0.661	0	Neutrophil	Ccl3
430	0	2.6256	0.307	0.027	0	Neutrophil	Il1r2
431	0	2.62117	0.346	0.045	0	Neutrophil	Dgat2
432	0	2.51616	0.335	0.035	0	Neutrophil	Mcemp1
433	0	2.49951	0.874	0.783	0	Neutrophil	Sod2
434	0	2.48063	0.555	0.214	0	Neutrophil	Lst1
435	0	2.35806	0.34	0.079	0	Neutrophil	Slfn4
436	0	2.33325	0.285	0.071	0	Neutrophil	Neurl3
437	0	2.18136	0.71	0.377	0	Neutrophil	Cxcl1
438	0	2.09191	0.673	0.292	0	Neutrophil	S100a11
439	0	2.08019	0.176	0.004	0	Neutrophil	Acod1
440	0	2.07283	0.912	0.827	0	Neutrophil	Cebpb
441	0	2.02482	0.224	0.035	0	Neutrophil	Slc16a3
442	0	1.98334	0.203	0.034	0	Neutrophil	Traf1
443	0	1.89219	0.884	0.755	0	Neutrophil	Tspo
444	0	1.87813	0.153	0.011	0	Neutrophil	AABR07038983.1
445	0	1.7381	0.171	0.011	0	Neutrophil	Jaml
446	0	1.56513	0.109	0.009	0	Neutrophil	Retn
447	0	1.54661	0.139	0.014	0	Neutrophil	Gng8
448	8.39057205442547e-295	1.77907	0.611	0.312	1.45568034572227e-290	Neutrophil	Ifitm1
449	4.01540676254066e-289	2.56921	0.479	0.235	6.96632919233179e-285	Neutrophil	Nudt4
450	1.71060506074004e-281	2.30879	0.348	0.118	2.96772871987789e-277	Neutrophil	Scimp
451	1.09168838970162e-266	1.89014	0.221	0.049	1.89397018729334e-262	Neutrophil	Lilrb2
452	1.84081808251463e-264	2.32196	0.497	0.27	3.19363529135462e-260	Neutrophil	Pla2g7
453	8.12643173705833e-256	1.80206	0.673	0.624	1.40985464206225e-251	Neutrophil	Gmfg
454	3.36907166009161e-228	1.90199	0.225	0.058	5.84500242309294e-224	Neutrophil	Hcar2
455	5.44011221946156e-215	1.85782	0.639	0.603	9.43805068954385e-211	Neutrophil	Cox17
456	4.03248430737548e-205	2.22692	0.477	0.292	6.99595702486572e-201	Neutrophil	Ncf4
457	4.35819434193233e-190	2.60914	0.679	0.563	7.5610313638184e-186	Neutrophil	Ccl2
458	2.46090936776245e-160	2.04604	0.497	0.366	4.26943166213107e-156	Neutrophil	Slfn2
459	3.50885269465111e-155	1.62386	0.161	0.041	6.0875085399502e-151	Neutrophil	Cd274
460	3.39088073165236e-153	2.18728	0.53	0.449	5.88283898134367e-149	Neutrophil	Tax1bp1
461	1.44354927639552e-149	1.49738	0.654	0.709	2.50441363961859e-145	Neutrophil	Pnrc1
462	2.14769142660765e-147	2.02595	0.172	0.049	3.72602985602161e-143	Neutrophil	Hp
463	4.07219730634191e-139	1.63561	0.615	0.604	7.06485510677258e-135	Neutrophil	LOC100360087
464	4.53049798110747e-139	2.07088	0.319	0.159	7.85996094742334e-135	Neutrophil	Pstpip1
465	8.36034837193492e-139	2.12913	0.497	0.398	1.45043683904699e-134	Neutrophil	Btg1
466	2.75713781879391e-138	1.89235	0.303	0.142	4.78335840182555e-134	Neutrophil	Pmaip1
467	5.56833709043795e-134	1.92682	0.641	0.689	9.6605080182008e-130	Neutrophil	Gadd45b
468	1.02240196773373e-127	2.10413	0.401	0.262	1.77376517382125e-123	Neutrophil	Msrb1
469	1.96691434400567e-127	2.20333	0.312	0.16	3.41239969541543e-123	Neutrophil	Alas1
470	1.17040743257188e-114	1.76939	0.508	0.456	2.03053985476896e-110	Neutrophil	Alox5ap
471	2.47437685464767e-111	1.54515	0.165	0.055	4.29279640512825e-107	Neutrophil	Csf3r
472	1.02747042210196e-104	2.55988	0.234	0.103	1.78255843530469e-100	Neutrophil	Cxcl3
473	5.55064544546389e-99	1.97455	0.324	0.193	9.6298147833353e-95	Neutrophil	Cdkn1a
474	2.91955625815737e-97	1.84906	0.289	0.159	5.06513815227723e-93	Neutrophil	Max
475	2.41341308989504e-93	2.09103	0.268	0.142	4.1870303696589e-89	Neutrophil	Samsn1
476	9.59057061464137e-92	1.6347	0.518	0.523	1.66386809593413e-87	Neutrophil	Ypel3
477	1.48642687114404e-86	1.57481	0.521	0.527	2.5788019787478e-82	Neutrophil	Sdcbp
478	5.75781010829071e-83	1.57765	0.533	0.563	9.98922475687356e-79	Neutrophil	Ninj1
479	6.76524928862197e-82	1.59869	0.184	0.08	1.17370309908303e-77	Neutrophil	Tmem38b
480	6.62404649154416e-74	1.74666	0.431	0.365	1.149205825818e-69	Neutrophil	Olr1
481	1.71384378010438e-64	1.58941	0.181	0.087	2.97334757410309e-60	Neutrophil	Vegfa
482	2.09171097883589e-59	1.76335	0.39	0.335	3.62890937718239e-55	Neutrophil	Nlrp3
483	1.18278013378115e-54	1.62743	0.14	0.061	2.05200525409692e-50	Neutrophil	Ifit3
484	1.72392518549449e-53	1.61115	0.22	0.131	2.9908378043144e-49	Neutrophil	Nadk
485	8.04476115131477e-51	1.54194	0.157	0.077	1.3956856121416e-46	Neutrophil	Ptgs2
486	2.38189886959921e-44	1.56521	0.45	0.48	4.13235634886766e-40	Neutrophil	Pcna
487	1.2258174087066e-42	1.58222	0.182	0.106	2.12667062236509e-38	Neutrophil	Nfkb2
488	2.0866778657118e-41	1.81988	0.267	0.193	3.6201774292234e-37	Neutrophil	Dusp2
489	5.54990889739464e-35	1.65194	0.359	0.341	9.62853694608996e-31	Neutrophil	Csrnp1
490	1.23689656874573e-25	1.50116	0.394	0.431	2.14589185711696e-21	Neutrophil	Map3k8
491	4.60326561981884e-25	1.51233	0.342	0.338	7.9862055238237e-21	Neutrophil	Zc3h12a
492	8.87135152403123e-25	1.50162	0.335	0.328	1.53909077590418e-20	Neutrophil	Wsb1
493	2.4553345308008e-23	1.53151	0.261	0.223	4.25975987748632e-19	Neutrophil	Ogfrl1
494	8.55427766240323e-23	1.54572	0.247	0.207	1.48408163165034e-18	Neutrophil	Rab32
495	2.44516598670207e-16	1.48061	0.214	0.178	4.24211847032941e-12	Neutrophil	Sdc4
496	1.03451513680581e-12	1.52232	0.242	0.227	1.7947803108444e-08	Neutrophil	Irak2
497	4.69571506181955e-12	1.59609	0.371	0.437	8.14659606075074e-08	Neutrophil	Tf
498	4.34873481398679e-08	1.90073	0.077	0.125	0.000754462	Neutrophil	Isg15
499	6.58299974122343e-07	1.52195	0.288	0.293	0.0114208	Neutrophil	Anxa1
500	0.00604465	1.69483	0.229	0.256	1	Neutrophil	Coq10b
501	0	7.08246	0.412	0.157	0	Fibroblast	Apod
502	0	6.60697	0.817	0.111	0	Fibroblast	Igfbp5
503	0	6.20684	0.759	0.075	0	Fibroblast	Dcn
504	0	5.55467	0.926	0.166	0	Fibroblast	Col3a1
505	0	5.08758	0.789	0.137	0	Fibroblast	Gsn
506	0	4.76761	0.837	0.061	0	Fibroblast	Col1a1
507	0	4.40246	0.838	0.121	0	Fibroblast	Mgp
508	0	4.37838	0.837	0.028	0	Fibroblast	Serpinf1
509	0	4.28187	0.816	0.054	0	Fibroblast	Igfbp6
510	0	4.19158	0.881	0.386	0	Fibroblast	Timp1
511	0	4.14551	0.206	0.01	0	Fibroblast	Myoc
512	0	4.05898	0.243	0.039	0	Fibroblast	Ptgds
513	0	3.90822	0.582	0.028	0	Fibroblast	Lum
514	0	3.69458	0.612	0.095	0	Fibroblast	Clu
515	0	3.66128	0.789	0.034	0	Fibroblast	Pcolce
516	0	3.62156	0.549	0.039	0	Fibroblast	Lbp
517	0	3.56056	0.688	0.026	0	Fibroblast	Col12a1
518	0	3.53372	0.747	0.049	0	Fibroblast	Bgn
519	0	3.51341	0.976	0.44	0	Fibroblast	S100a6
520	0	3.5035	0.692	0.034	0	Fibroblast	Mfap5
521	0	3.42564	0.694	0.011	0	Fibroblast	Ogn
522	0	3.38011	0.781	0.03	0	Fibroblast	Serping1
523	0	3.31073	0.472	0.01	0	Fibroblast	Smoc2
524	0	3.18956	0.678	0.037	0	Fibroblast	Fbn1
525	0	3.14607	0.625	0.051	0	Fibroblast	Rbp1
526	0	3.09193	0.374	0.015	0	Fibroblast	Igfbp2
527	0	3.0919	0.301	0.011	0	Fibroblast	Pla2g2a
528	0	3.03335	0.656	0.013	0	Fibroblast	NEWGENE-1308171
529	0	2.96575	0.517	0.014	0	Fibroblast	Ccn5
530	0	2.92404	0.471	0.014	0	Fibroblast	Dpt
531	0	2.88634	0.667	0.023	0	Fibroblast	Aebp1
532	0	2.86217	0.659	0.014	0	Fibroblast	Plac9
533	0	2.80203	0.326	0.027	0	Fibroblast	Igfbp3
534	0	2.78293	0.535	0.102	0	Fibroblast	Rarres1
535	0	2.77765	0.694	0.025	0	Fibroblast	Col6a2
536	0	2.74964	0.6	0.028	0	Fibroblast	Lox
537	0	2.73438	0.646	0.01	0	Fibroblast	C1s
538	0	2.7259	0.576	0.022	0	Fibroblast	AABR07068316.1
539	0	2.69086	0.678	0.017	0	Fibroblast	Islr
540	0	2.66777	0.74	0.07	0	Fibroblast	Serpinh1
541	0	2.64901	0.385	0.019	0	Fibroblast	Aspn
542	0	2.61812	0.675	0.022	0	Fibroblast	Fstl1
543	0	2.61246	0.91	0.193	0	Fibroblast	Ifitm3
544	0	2.60386	0.633	0.027	0	Fibroblast	Sdc2
545	0	2.5992	0.615	0.07	0	Fibroblast	Htra3
546	0	2.59406	0.761	0.211	0	Fibroblast	Tsc22d1
547	0	2.55746	0.753	0.07	0	Fibroblast	Ctsk
548	0	2.54539	0.778	0.232	0	Fibroblast	Fn1
549	0	2.52905	0.676	0.054	0	Fibroblast	Nbl1
550	0	2.52042	0.242	0.014	0	Fibroblast	Pnoc
551	0	2.49217	0.623	0.033	0	Fibroblast	Htra1
552	0	2.4808	0.303	0.013	0	Fibroblast	Sfrp4
553	0	2.46287	0.731	0.034	0	Fibroblast	Rarres2
554	0	2.42604	0.654	0.027	0	Fibroblast	C1r
555	0	2.41086	0.362	0.004	0	Fibroblast	Clec3b
556	0	2.40007	0.536	0.099	0	Fibroblast	Ptn
557	0	2.38555	0.659	0.013	0	Fibroblast	Prelp
558	0	2.37767	0.275	0.013	0	Fibroblast	LOC100911545
559	0	2.2925	0.467	0.007	0	Fibroblast	Col8a1
560	0	2.28158	0.674	0.02	0	Fibroblast	Ppic
561	0	2.25135	0.462	0.023	0	Fibroblast	Crabp2
562	0	2.21046	0.419	0.047	0	Fibroblast	Ccn2
563	0	2.20868	0.6	0.02	0	Fibroblast	Olfml3
564	0	2.18921	0.764	0.108	0	Fibroblast	Nedd4
565	0	2.18087	0.632	0.016	0	Fibroblast	Mxra8
566	0	2.15421	0.602	0.049	0	Fibroblast	Plpp3
567	0	2.10364	0.404	0.005	0	Fibroblast	Cpxm2
568	0	2.09852	0.91	0.48	0	Fibroblast	S100a10
569	0	2.06756	0.493	0.012	0	Fibroblast	Pdgfrl
570	0	2.06589	0.624	0.027	0	Fibroblast	Cpq
571	0	2.05355	0.208	0.007	0	Fibroblast	Rbp4
572	0	2.04259	0.393	0.035	0	Fibroblast	Col15a1
573	0	2.03515	0.804	0.346	0	Fibroblast	App
574	0	2.01454	0.499	0.051	0	Fibroblast	Thbd
575	0	1.99863	0.2	0.004	0	Fibroblast	Cilp
576	0	1.99467	0.479	0.08	0	Fibroblast	Mmp2
577	0	1.95712	0.257	0.008	0	Fibroblast	Ccn3
578	0	1.95308	0.458	0.009	0	Fibroblast	Efemp1
579	0	1.95186	0.473	0.007	0	Fibroblast	NEWGENE-621351.1
580	0	1.94777	0.509	0.01	0	Fibroblast	Dkk3
581	0	1.94015	0.674	0.139	0	Fibroblast	Id3
582	0	1.93941	0.423	0.006	0	Fibroblast	Fam180a
583	0	1.8938	0.429	0.006	0	Fibroblast	Scara5
584	0	1.88044	0.802	0.262	0	Fibroblast	Ahnak
585	0	1.87682	0.483	0.032	0	Fibroblast	Serpine2
586	0	1.87521	0.657	0.057	0	Fibroblast	Gpx8
587	0	1.87317	0.346	0.021	0	Fibroblast	Prg4
588	0	1.86592	0.647	0.144	0	Fibroblast	Emp1
589	0	1.86207	0.346	0.005	0	Fibroblast	Shisa3
590	0	1.8484	0.365	0.02	0	Fibroblast	LOC108348061
591	0	1.84363	0.296	0.011	0	Fibroblast	Eln
592	0	1.7961	0.703	0.25	0	Fibroblast	Lrp1
593	0	1.74024	0.281	0.01	0	Fibroblast	Msln
594	0	1.73107	0.71	0.194	0	Fibroblast	Itm2c
595	0	1.7235	0.452	0.006	0	Fibroblast	Loxl1
596	0	1.71098	0.225	0.002	0	Fibroblast	Gpc3
597	0	1.69581	0.191	0.033	0	Fibroblast	Gpx3
598	0	1.69052	0.554	0.165	0	Fibroblast	Fgl2
599	0	1.67344	0.633	0.117	0	Fibroblast	Wfdc1
600	5.79402228049642e-146	2.81495	0.349	0.19	1.00520492544332e-141	Fibroblast	Pi16
601	0	3.19007	1	0.912	0	Microglia	Cst3
602	0	2.84706	0.998	0.456	0	Microglia	C1qa
603	0	2.7343	0.909	0.155	0	Microglia	Basp1
604	0	2.6321	0.866	0.451	0	Microglia	Ccl4
605	0	2.62043	0.996	0.517	0	Microglia	Tmem176a
606	0	2.5983	0.997	0.494	0	Microglia	C1qb
607	0	2.54999	0.994	0.515	0	Microglia	Tmem176b
608	0	2.54748	0.926	0.247	0	Microglia	Cd83
609	0	2.39693	0.927	0.228	0	Microglia	Ctss
610	0	2.10822	0.985	0.382	0	Microglia	C1qc
611	0	2.06694	0.986	0.478	0	Microglia	Anxa3
612	0	2.02051	0.848	0.217	0	Microglia	Hexb
613	0	1.94279	0.97	0.411	0	Microglia	Rgs10
614	0	1.91674	0.97	0.417	0	Microglia	Marcks
615	0	1.91226	0.862	0.206	0	Microglia	Pld4
616	0	1.90593	0.92	0.261	0	Microglia	Csf1r
617	0	1.8824	0.976	0.569	0	Microglia	Ctsh
618	0	1.83014	0.885	0.257	0	Microglia	Ly86
619	0	1.78829	0.558	0.053	0	Microglia	Gpr84
620	0	1.74781	0.617	0.071	0	Microglia	Ltc4s
621	0	1.67839	0.817	0.578	0	Microglia	Dnaja1
622	0	1.60179	0.945	0.52	0	Microglia	Lamp2
623	0	1.57352	0.993	0.702	0	Microglia	Npc2
624	0	1.55498	0.541	0.081	0	Microglia	C3
625	0	1.53644	0.653	0.141	0	Microglia	Rel
626	0	1.52791	0.657	0.092	0	Microglia	Clec2l
627	0	1.51589	0.927	0.455	0	Microglia	Erp29
628	0	1.51078	0.779	0.231	0	Microglia	Cd37
629	0	1.49733	0.978	0.527	0	Microglia	Ctsz
630	0	1.46127	0.673	0.131	0	Microglia	Fcgr3a
631	0	1.40368	0.524	0.082	0	Microglia	Ccr5
632	0	1.39167	0.586	0.134	0	Microglia	Srgap2
633	0	1.36899	0.684	0.244	0	Microglia	Hk2
634	0	1.32775	0.99	0.73	0	Microglia	Rnaset2
635	0	1.30206	0.877	0.44	0	Microglia	Fuca1
636	0	1.29112	0.894	0.484	0	Microglia	Ywhah
637	0	1.27634	0.927	0.553	0	Microglia	RT1-A2
638	0	1.26253	0.627	0.169	0	Microglia	Tmem243
639	0	1.25599	0.97	0.605	0	Microglia	Ckb
640	0	1.25242	0.871	0.32	0	Microglia	Trem2
641	0	1.23708	0.379	0.036	0	Microglia	Tmem119
642	0	1.23475	0.955	0.611	0	Microglia	RT1-CE10
643	0	1.21574	0.579	0.194	0	Microglia	Cxcl16
644	0	1.2013	0.76	0.32	0	Microglia	Oaf
645	0	1.19239	0.464	0.043	0	Microglia	Grxcr1
646	0	1.18752	0.58	0.168	0	Microglia	Fam110a
647	0	1.18102	0.44	0.052	0	Microglia	Cx3cr1
648	0	1.17982	0.376	0.022	0	Microglia	P2ry12
649	0	1.1769	0.966	0.503	0	Microglia	Aif1
650	0	1.16701	0.456	0.061	0	Microglia	Aspa
651	0	1.16527	0.505	0.106	0	Microglia	Mef2c
652	0	1.15669	0.944	0.427	0	Microglia	Fcgr2a
653	0	1.15061	0.957	0.467	0	Microglia	Laptm5
654	0	1.12152	0.84	0.404	0	Microglia	Ifngr1
655	0	1.10954	0.394	0.131	0	Microglia	Cxcl10
656	0	1.10271	0.956	0.767	0	Microglia	Hspa8
657	0	1.09634	0.752	0.23	0	Microglia	Plek
658	0	1.09437	0.395	0.041	0	Microglia	Gpr34
659	0	1.09362	0.483	0.115	0	Microglia	Abi3
660	0	1.09285	0.647	0.303	0	Microglia	Herpud1
661	0	1.0844	0.995	0.902	0	Microglia	Actb
662	0	1.06819	0.985	0.809	0	Microglia	Hsp90ab1
663	0	1.06387	0.567	0.165	0	Microglia	Gmpr
664	0	1.04826	0.516	0.1	0	Microglia	Lpcat2
665	0	1.04121	0.323	0.05	0	Microglia	Filip1
666	0	1.03751	0.484	0.111	0	Microglia	Evi2a
667	0	1.01235	0.404	0.129	0	Microglia	Cebpa
668	0	0.986526	0.65	0.249	0	Microglia	Tifa
669	0	0.98465	0.941	0.6	0	Microglia	Grn
670	0	0.967858	0.265	0.103	0	Microglia	Hsph1
671	0	0.966925	0.493	0.138	0	Microglia	Blnk
672	0	0.960197	0.607	0.185	0	Microglia	Fcgr2b
673	0	0.956877	0.363	0.039	0	Microglia	Golm1
674	0	0.95117	0.322	0.044	0	Microglia	Havcr2
675	0	0.950889	0.652	0.286	0	Microglia	Sdf2l1
676	0	0.949161	0.662	0.258	0	Microglia	Spi1
677	0	0.944992	0.745	0.314	0	Microglia	Limd2
678	0	0.940674	0.402	0.08	0	Microglia	Cd86
679	0	0.938565	0.551	0.18	0	Microglia	Apbb1ip
680	0	0.937344	0.651	0.28	0	Microglia	Mafb
681	0	0.934013	0.762	0.388	0	Microglia	Cited2
682	0	0.932452	0.488	0.121	0	Microglia	Epsti1
683	0	0.930528	0.457	0.131	0	Microglia	Skil
684	0	0.906888	0.727	0.355	0	Microglia	Srsf5
685	0	0.890219	0.509	0.195	0	Microglia	Plekho1
686	0	0.885368	0.345	0.058	0	Microglia	Cd84
687	0	0.877203	0.98	0.797	0	Microglia	Jund
688	0	0.876486	0.414	0.121	0	Microglia	Pla2g4a
689	0	0.868493	0.603	0.257	0	Microglia	Pea15
690	0	0.866414	0.329	0.036	0	Microglia	Slc2a5
691	0	0.864274	0.531	0.245	0	Microglia	Jmjd1c
692	0	0.863651	0.648	0.331	0	Microglia	RT1-A1
693	0	0.86208	0.669	0.32	0	Microglia	Picalm
694	0	0.858813	0.516	0.192	0	Microglia	Il18
695	0	0.853447	0.95	0.584	0	Microglia	Timp2
696	0	0.849183	0.378	0.11	0	Microglia	Cttnbp2nl
697	0	0.848115	0.584	0.248	0	Microglia	Rhog
698	2.42361761404154e-307	0.86226	0.14	0.03	4.20473419860066e-303	Microglia	Cideb
699	2.63816065542812e-284	0.941759	0.46	0.307	4.57694492110225e-280	Microglia	Hspd1
700	2.47459740870477e-244	0.878072	0.429	0.28	4.29317904436191e-240	Microglia	Dnajb1
701	0	4.49079	0.97	0.056	0	Schwann	Fxyd1
702	0	4.32565	0.911	0.076	0	Schwann	Sncg
703	0	3.71396	0.661	0.001	0	Schwann	Mpz
704	0	3.60391	0.833	0.05	0	Schwann	S100b
705	0	3.2759	0.81	0.009	0	Schwann	Plp1
706	0	2.99052	0.744	0.04	0	Schwann	Abca8a
707	0	2.9052	0.756	0.016	0	Schwann	Plekhb1
708	0	2.82837	0.417	0.001	0	Schwann	Tyrp1
709	0	2.7156	0.744	0.009	0	Schwann	Art3
710	0	2.69528	0.685	0.039	0	Schwann	Aldoc
711	0	2.55424	0.601	0.003	0	Schwann	Lgi4
712	0	2.54148	0.512	0	0	Schwann	Scn7a
713	0	2.53683	0.702	0.01	0	Schwann	Cmtm5
714	0	2.51904	0.637	0.013	0	Schwann	Egfl8
715	0	2.47878	0.708	0.018	0	Schwann	Gpm6b
716	0	2.47098	0.542	0.004	0	Schwann	Sfrp5
717	0	2.36614	0.595	0.019	0	Schwann	Id4
718	0	2.26357	0.625	0.008	0	Schwann	Plekha4
719	0	2.22537	0.643	0.036	0	Schwann	Ndrg2
720	0	2.08854	0.494	0	0	Schwann	Cdh19
721	0	2.08099	0.565	0.005	0	Schwann	Ttyh1
722	0	2.06415	0.625	0.032	0	Schwann	Lpar1
723	0	2.05517	0.452	0	0	Schwann	Sostdc1
724	0	2.044	0.565	0.017	0	Schwann	Itgb4
725	0	2.00922	0.363	0.013	0	Schwann	Fxyd7
726	0	1.81108	0.411	0.004	0	Schwann	Acot1
727	0	1.74134	0.446	0.012	0	Schwann	Sfrp1
728	0	1.7361	0.494	0.004	0	Schwann	Mmd2
729	0	1.69583	0.452	0.001	0	Schwann	Elovl2
730	0	1.62305	0.214	0.003	0	Schwann	Crlf1
731	0	1.59405	0.464	0.012	0	Schwann	Tst
732	0	1.57976	0.435	0.004	0	Schwann	Tmod2
733	0	1.55243	0.458	0.004	0	Schwann	Snca
734	0	1.54145	0.333	0.001	0	Schwann	Pmp2
735	0	1.53344	0.458	0.014	0	Schwann	Dmd
736	0	1.50656	0.435	0.016	0	Schwann	Fads1
737	0	1.50329	0.387	0.001	0	Schwann	Tmem229a
738	0	1.50142	0.399	0.013	0	Schwann	Sox2
739	0	1.44504	0.369	0.008	0	Schwann	Sox10
740	6.89174189026325e-297	1.46316	0.44	0.02	1.19564830054177e-292	Schwann	Nr2f1
741	1.34374094285373e-278	1.44894	0.393	0.017	2.33125616175694e-274	Schwann	Fbln5
742	3.32251375125957e-263	1.73832	0.506	0.031	5.76422910706023e-259	Schwann	Ntrk2
743	3.99563495438663e-262	2.99042	0.613	0.047	6.93202708236536e-258	Schwann	LOC108348061
744	1.83649779570481e-252	2.07968	0.637	0.051	3.18614002576828e-248	Schwann	Tmsb15b2
745	3.35584417769462e-239	1.46952	0.399	0.021	5.8220540638824e-235	Schwann	Col16a1
746	2.25721779497701e-227	2.08344	0.768	0.081	3.91604715250562e-223	Schwann	Htra1
747	5.36602288001861e-206	1.49929	0.494	0.037	9.30951309454428e-202	Schwann	Col5a3
748	8.18933172933593e-199	1.70953	0.494	0.04	1.42076716172249e-194	Schwann	Phgdh
749	4.61846871564376e-197	1.64748	0.369	0.022	8.01258137477036e-193	Schwann	Entpd2
750	3.59980809534796e-196	2.17715	0.762	0.092	6.24530706461917e-192	Schwann	Rarres2
751	2.4285644930264e-192	3.4202	0.964	0.199	4.2133165389515e-188	Schwann	Pmp22
752	6.2713538007751e-192	1.73074	0.375	0.023	1.08801717089647e-187	Schwann	Fabp7
753	1.4099612192348e-175	2.63466	0.577	0.061	2.44614171925045e-171	Schwann	Cryab
754	7.59697812646682e-175	2.24725	0.726	0.101	1.31799973516073e-170	Schwann	Cnn3
755	9.22562152286835e-174	2.24675	0.458	0.039	1.60055307800243e-169	Schwann	Fbln2
756	1.61412958836082e-172	1.64984	0.595	0.066	2.80035342284719e-168	Schwann	Hmgn3
757	5.26577617648609e-171	2.5116	0.554	0.06	9.13559508858572e-167	Schwann	Abhd4
758	2.5922033317407e-169	2.55007	0.815	0.139	4.49721356023694e-165	Schwann	Pdlim4
759	1.61847410621078e-155	3.05017	0.786	0.134	2.80789072686508e-151	Schwann	Ptn
760	1.17438122736877e-139	2.11865	0.595	0.082	2.03743399136208e-135	Schwann	Dbndd2
761	1.43042941916409e-139	1.5115	0.583	0.072	2.48165199930777e-135	Schwann	Vwa1
762	3.99160239744119e-137	1.76758	0.583	0.079	6.92503099932073e-133	Schwann	Dag1
763	3.44186591157716e-132	1.74751	0.625	0.094	5.97129316999521e-128	Schwann	Slc44a1
764	3.41379066000163e-131	1.83374	0.613	0.091	5.92258541603683e-127	Schwann	Mbp
765	6.44287878246302e-129	2.09147	0.577	0.081	1.11777503996951e-124	Schwann	Rnd3
766	6.4614519841702e-121	2.30136	0.726	0.138	1.12099730473369e-116	Schwann	Prnp
767	1.17938697515361e-106	1.8016	0.548	0.09	2.04611846319399e-102	Schwann	Svip
768	5.59317322749699e-106	1.94047	0.786	0.187	9.70359623238453e-102	Schwann	Csrp1
769	4.34713412842842e-105	2.71838	0.994	0.521	7.54184299941046e-101	Schwann	Cd9
770	2.88096694190109e-104	2.26283	0.732	0.164	4.9981895475042e-100	Schwann	Cebpd
771	1.95114558513702e-98	4.46889	0.952	0.599	3.38504247565421e-94	Schwann	Dbi
772	4.24803777416637e-90	2.03314	0.667	0.155	7.36992073440123e-86	Schwann	Msmo1
773	2.07043553701209e-86	2.11483	0.738	0.193	3.59199861316227e-82	Schwann	Cd59
774	2.20951595072496e-85	2.29537	1	0.727	3.83328922291272e-81	Schwann	Vim
775	2.23244295618254e-84	2.25025	0.619	0.143	3.87306528468109e-80	Schwann	Hmgcs1
776	4.45402184014183e-84	1.87071	0.583	0.126	7.72728249046206e-80	Schwann	Gstm1
777	4.56705211228187e-80	3.54111	0.78	0.305	7.92337870959782e-76	Schwann	Scd2
778	3.81944433308692e-74	1.99801	0.685	0.208	6.62635397347249e-70	Schwann	Lmo4
779	1.31211128345893e-73	2.37311	0.869	0.353	2.2763818656729e-69	Schwann	Fabp5
780	7.64818264334738e-70	2.076	0.893	0.457	1.32688320679434e-65	Schwann	Tuba1a
781	1.61007116739807e-67	1.47981	0.351	0.053	2.79331246831891e-63	Schwann	Egr2
782	1.91310931775127e-56	2.2762	0.994	0.95	3.31905335536667e-52	Schwann	Apoe
783	2.84481148276934e-55	1.7081	0.589	0.173	4.93546344145652e-51	Schwann	Mgst1
784	9.05024675348204e-54	1.584	0.952	0.515	1.5701273092616e-49	Schwann	S100a10
785	4.2338718675275e-52	1.51532	0.5	0.134	7.34534430297345e-48	Schwann	Cyp51
786	2.74115301541659e-51	1.81745	0.935	0.628	4.75562636644625e-47	Schwann	Fos
787	9.69961687912124e-51	1.55236	0.47	0.123	1.68278653235874e-46	Schwann	Pdpn
788	3.01334106686883e-45	2.06427	0.22	0.032	5.22784541691073e-41	Schwann	Thbs2
789	1.12893086947724e-42	1.49055	0.381	0.09	1.95858216545607e-38	Schwann	Hspa2
790	3.43694910814969e-41	1.60903	0.667	0.282	5.9627630077289e-37	Schwann	Idi1
791	2.22061088611359e-38	2.25039	0.161	0.02	3.85253782631846e-34	Schwann	Cxcl14
792	1.74783329256565e-35	1.4819	0.798	0.633	3.03231597927215e-31	Schwann	Pebp1
793	2.10314869846117e-35	1.55327	0.405	0.109	3.64875267696028e-31	Schwann	Ccn1
794	1.64585330451029e-33	1.63655	0.649	0.329	2.8553908979949e-29	Schwann	Fdps
795	5.76860310400892e-33	1.63135	0.756	0.555	1.00079495251451e-28	Schwann	Scp2
796	5.11432561025336e-32	1.77485	0.506	0.186	8.87284350122855e-28	Schwann	Emp1
797	1.92927214116113e-26	1.47123	0.655	0.383	3.34709423770045e-22	Schwann	Pmepa1
798	2.63333071781509e-25	1.50057	0.464	0.185	4.5685654623374e-21	Schwann	Tax1bp3
799	1.54583261844188e-21	1.41878	0.399	0.154	2.68186500973481e-17	Schwann	Myc
800	7.52786120896376e-10	1.43383	0.179	0.066	1.30600864114312e-05	Schwann	Tcim
801	0	4.83597	0.953	0.031	0	Endothelial	Cldn5
802	0	4.50349	0.927	0.174	0	Endothelial	Itm2a
803	0	4.43007	0.907	0.024	0	Endothelial	Slco1a4
804	0	4.25564	0.924	0.14	0	Endothelial	Csrp2
805	0	3.88644	0.86	0.017	0	Endothelial	Flt1
806	0	3.88568	0.991	0.777	0	Endothelial	Bsg
807	0	3.78648	0.722	0.015	0	Endothelial	Cxcl12
808	0	3.70425	0.92	0.112	0	Endothelial	Ramp2
809	0	3.49837	0.772	0.01	0	Endothelial	Slco1c1
810	0	3.46382	0.707	0.068	0	Endothelial	Tm4sf1
811	0	3.37491	0.754	0.034	0	Endothelial	Apold1
812	0	3.2498	0.834	0.094	0	Endothelial	Wfdc1
813	0	3.14743	0.755	0.008	0	Endothelial	Akr1c15
814	0	3.0861	0.873	0.407	0	Endothelial	Mt1
815	0	3.02417	0.508	0.023	0	Endothelial	Ca4
816	0	3.01457	0.8	0.081	0	Endothelial	Slc2a1
817	0	3.00922	0.837	0.116	0	Endothelial	Abcb1a
818	0	3.00219	0.685	0.026	0	Endothelial	Abcg2
819	0	2.96516	0.803	0.05	0	Endothelial	Epas1
820	0	2.92753	0.741	0.036	0	Endothelial	Slc9a3r2
821	0	2.90207	0.74	0.062	0	Endothelial	Plat
822	0	2.86795	0.727	0.007	0	Endothelial	Adgrf5
823	0	2.83713	0.734	0.054	0	Endothelial	Slc39a10
824	0	2.77984	0.774	0.091	0	Endothelial	Lgals9
825	0	2.77207	0.787	0.036	0	Endothelial	Esam
826	0	2.7529	0.968	0.177	0	Endothelial	Igfbp7
827	0	2.75028	0.767	0.155	0	Endothelial	Cd320
828	0	2.74694	0.657	0.006	0	Endothelial	AC120594.1
829	0	2.73191	0.685	0.008	0	Endothelial	Emcn
830	0	2.70664	0.639	0.013	0	Endothelial	Degs2
831	0	2.66964	0.746	0.178	0	Endothelial	Id1
832	0	2.66794	0.934	0.548	0	Endothelial	Pltp
833	0	2.61222	0.589	0.011	0	Endothelial	Vwf
834	0	2.59514	0.69	0.019	0	Endothelial	Egfl7
835	0	2.51555	0.695	0.084	0	Endothelial	Cpe
836	0	2.47274	0.641	0.005	0	Endothelial	Cyyr1
837	0	2.43144	0.551	0.008	0	Endothelial	Acer2
838	0	2.41333	0.626	0.006	0	Endothelial	Tpd52l1
839	0	2.3876	0.631	0.004	0	Endothelial	Adgrl4
840	0	2.35172	0.726	0.104	0	Endothelial	Cavin3
841	0	2.3508	0.681	0.026	0	Endothelial	Pllp
842	0	2.34616	0.587	0.08	0	Endothelial	Tfrc
843	0	2.33581	0.593	0.041	0	Endothelial	Slc7a1
844	0	2.33414	0.567	0.006	0	Endothelial	Prom1
845	0	2.32458	0.639	0.046	0	Endothelial	Upp1
846	0	2.31404	0.714	0.076	0	Endothelial	Crip2
847	0	2.30816	0.815	0.555	0	Endothelial	Atf3
848	0	2.23988	0.545	0.005	0	Endothelial	Fam110d
849	0	2.22737	0.622	0.024	0	Endothelial	Nsg1
850	0	2.22369	0.535	0.013	0	Endothelial	Nrgn
851	0	2.21232	0.646	0.054	0	Endothelial	Icam2
852	0	2.20746	0.58	0.136	0	Endothelial	RT1-T24-3
853	0	2.17982	0.53	0.015	0	Endothelial	Tnfrsf11b
854	0	2.15812	0.769	0.273	0	Endothelial	Rgcc
855	0	2.13108	0.831	0.2	0	Endothelial	Tsc22d1
856	0	2.1197	0.576	0.006	0	Endothelial	Cmtm8
857	0	2.11878	0.764	0.311	0	Endothelial	Arl4a
858	0	2.1006	0.618	0.056	0	Endothelial	Cav1
859	0	2.08255	0.879	0.192	0	Endothelial	Ifitm3
860	0	2.06607	0.556	0.024	0	Endothelial	AABR07007032.1
861	0	2.05235	0.602	0.076	0	Endothelial	Gpcpd1
862	0	2.04615	0.536	0.005	0	Endothelial	Podxl
863	0	2.04286	0.576	0.049	0	Endothelial	Sptbn1
864	0	2.03879	0.688	0.134	0	Endothelial	Id3
865	0	1.99728	0.532	0.027	0	Endothelial	Vwa1
866	0	1.99397	0.477	0.029	0	Endothelial	Uaca
867	0	1.97383	0.498	0.094	0	Endothelial	Gem
868	0	1.96931	0.528	0.022	0	Endothelial	Nostrin
869	0	1.96285	0.668	0.127	0	Endothelial	Ppdpf
870	0	1.9561	0.504	0.004	0	Endothelial	Sox17
871	0	1.95049	0.528	0.041	0	Endothelial	Gsta4
872	0	1.93597	0.58	0.074	0	Endothelial	Mdk
873	0	1.93173	0.606	0.061	0	Endothelial	S100a16
874	0	1.91979	0.844	0.257	0	Endothelial	Hspb1
875	0	1.91262	0.808	0.481	0	Endothelial	Slc3a2
876	0	1.87652	0.476	0.006	0	Endothelial	Slc38a3
877	0	1.85994	0.922	0.719	0	Endothelial	Ifi27
878	0	1.85027	0.464	0.139	0	Endothelial	Mt2A
879	0	1.81718	0.612	0.153	0	Endothelial	Cd59
880	0	1.81109	0.519	0.037	0	Endothelial	Tjp1
881	0	1.80481	0.661	0.172	0	Endothelial	Rras
882	0	1.79249	0.775	0.339	0	Endothelial	Ldhb
883	0	1.78085	0.376	0.034	0	Endothelial	Ifit3
884	0	1.76103	0.457	0.01	0	Endothelial	Maob
885	0	1.73228	0.891	0.734	0	Endothelial	Btg2
886	0	1.72972	0.479	0.02	0	Endothelial	Cdh5
887	0	1.72892	0.689	0.256	0	Endothelial	Aplp2
888	0	1.72614	0.922	0.706	0	Endothelial	Myl12a
889	0	1.72251	0.477	0.09	0	Endothelial	Slc7a5
890	0	1.69971	0.704	0.242	0	Endothelial	Clec2g
891	0	1.69619	0.573	0.149	0	Endothelial	Eng
892	0	1.69256	0.252	0.003	0	Endothelial	Depp1
893	0	1.67093	0.737	0.424	0	Endothelial	Klf4
894	0	1.67021	0.367	0.002	0	Endothelial	Sox18
895	0	1.65436	0.411	0.08	0	Endothelial	Ccn1
896	0	1.65157	0.611	0.171	0	Endothelial	Mfge8
897	0	1.62291	0.468	0.027	0	Endothelial	Mpzl1
898	0	1.60974	0.574	0.109	0	Endothelial	Pmaip1
899	0	1.59588	0.41	0.005	0	Endothelial	Rasip1
900	0	1.58724	0.378	0.003	0	Endothelial	Ptprr
901	0	6.07487	1	0.092	0	Ependymal	Mt3
902	0	4.6295	0.979	0.046	0	Ependymal	S100b
903	0	4.04288	0.873	0.02	0	Ependymal	Nnat
904	0	3.89054	0.891	0.002	0	Ependymal	Dynlrb2
905	0	3.67168	0.947	0.121	0	Ependymal	Gstm1
906	0	3.3986	0.859	0.001	0	Ependymal	Fam183a
907	0	3.29837	0.88	0.022	0	Ependymal	Fez1
908	0	3.29465	0.824	0.016	0	Ependymal	Id4
909	0	3.25794	0.764	0.001	0	Ependymal	Ccdc153
910	0	3.14315	0.835	0.017	0	Ependymal	Mlf1
911	0	3.0816	0.82	0.008	0	Ependymal	Sox2
912	0	3.00022	0.803	0.007	0	Ependymal	RGD1561916
913	0	2.99418	0.873	0.137	0	Ependymal	Pdlim4
914	0	2.9872	0.761	0.001	0	Ependymal	Dnah12
915	0	2.94771	0.799	0.001	0	Ependymal	Cfap126
916	0	2.86368	0.81	0.052	0	Ependymal	Gja1
917	0	2.86116	0.796	0.011	0	Ependymal	Cd24
918	0	2.80518	0.775	0.002	0	Ependymal	Rsph1
919	0	2.78577	0.683	0.001	0	Ependymal	Tmem212
920	0	2.75545	0.845	0.055	0	Ependymal	Fhl1
921	0	2.73317	0.778	0.051	0	Ependymal	Dclk1
922	0	2.73043	0.746	0.019	0	Ependymal	Fabp7
923	0	2.71735	0.803	0.009	0	Ependymal	Scg5
924	0	2.71522	0.757	0.072	0	Ependymal	Terf2ip
925	0	2.68363	0.905	0.135	0	Ependymal	Tpm1
926	0	2.67312	0.775	0.027	0	Ependymal	Tmem107
927	0	2.57494	0.789	0.104	0	Ependymal	LOC103694872
928	0	2.54637	0.708	0.001	0	Ependymal	Riiad1
929	0	2.49279	0.683	0.001	0	Ependymal	RGD1306233
930	0	2.45318	0.669	0.001	0	Ependymal	AABR07030823.1
931	0	2.43939	0.908	0.134	0	Ependymal	Clu
932	0	2.42999	0.623	0.001	0	Ependymal	Stoml3
933	0	2.4214	0.718	0.001	0	Ependymal	Capsl
934	0	2.4056	0.655	0.007	0	Ependymal	Caly
935	0	2.36828	0.69	0	0	Ependymal	Fam216b
936	0	2.32603	0.817	0.098	0	Ependymal	Cnn3
937	0	2.31286	0.644	0.005	0	Ependymal	Sox9
938	0	2.29815	0.771	0.04	0	Ependymal	Ppp1r36
939	0	2.29429	0.859	0.135	0	Ependymal	Prnp
940	0	2.27535	0.585	0.001	0	Ependymal	Odf3b
941	0	2.23613	0.665	0.007	0	Ependymal	Rsph9
942	0	2.23188	0.676	0.005	0	Ependymal	Cfap45
943	0	2.22058	0.648	0.009	0	Ependymal	Mlc1
944	0	2.15677	0.63	0.015	0	Ependymal	Ednrb
945	0	2.15591	0.62	0.001	0	Ependymal	Efcab10
946	0	2.15196	0.757	0.086	0	Ependymal	Hspa2
947	0	2.15038	0.665	0.013	0	Ependymal	RGD1560394
948	0	2.09443	0.525	0.001	0	Ependymal	Bcl2l15
949	0	2.06673	0.553	0.042	0	Ependymal	Aurkb
950	0	2.06391	0.567	0.001	0	Ependymal	Ppp1r32
951	0	2.03947	0.634	0.017	0	Ependymal	Spa17
952	0	2.02854	0.595	0.004	0	Ependymal	Wdr78
953	0	2.02055	0.549	0	0	Ependymal	Spaca9
954	0	1.99677	0.609	0	0	Ependymal	Lrriq1
955	0	1.97481	0.595	0.029	0	Ependymal	Folr1
956	0	1.93962	0.574	0.02	0	Ependymal	Pih1d2
957	0	1.88361	0.609	0.041	0	Ependymal	Tppp3
958	0	1.87636	0.532	0.006	0	Ependymal	Zmynd10
959	0	1.83798	0.493	0	0	Ependymal	Igfbpl1
960	0	1.83429	0.493	0.004	0	Ependymal	Zcchc12
961	0	1.82597	0.451	0.007	0	Ependymal	Msx1
962	0	1.81933	0.525	0	0	Ependymal	Pifo
963	0	1.81434	0.507	0	0	Ependymal	Hydin
964	0	1.81206	0.525	0.004	0	Ependymal	Nkx6-1
965	0	1.79009	0.535	0.007	0	Ependymal	Mns1
966	0	1.75217	0.57	0.02	0	Ependymal	Enkur
967	0	1.72993	0.525	0.001	0	Ependymal	Elmod1
968	0	1.72936	0.535	0.01	0	Ependymal	Tekt2
969	0	1.72593	0.574	0.043	0	Ependymal	Efcab2
970	0	1.71885	0.511	0.003	0	Ependymal	Tekt1
971	6.91911357093722e-298	2.07275	0.697	0.092	1.2003970134219e-293	Ependymal	Ift27
972	1.38517027732311e-291	2.81031	0.761	0.105	2.40313191412787e-287	Ependymal	Ccn1
973	5.05774503445155e-289	2.97821	0.901	0.163	8.77468186027e-285	Ependymal	Mt2A
974	1.08529941782561e-285	1.78202	0.708	0.091	1.88288595998565e-281	Ependymal	Tspan6
975	6.73780086552608e-285	1.93862	0.701	0.096	1.16894107216012e-280	Ependymal	Tctex1d2
976	8.13151288325309e-254	2.43776	0.961	0.206	1.41073617011558e-249	Ependymal	Csrp2
977	3.36755694505924e-230	1.75322	0.778	0.13	5.84237454398327e-226	Ependymal	Crip2
978	3.39689433435863e-226	1.9652	0.722	0.128	5.89327198067879e-222	Ependymal	Akip1
979	4.4921509479438e-218	2.05799	0.729	0.134	7.7934326795877e-214	Ependymal	Sptan1
980	1.84966401236535e-207	1.96566	0.729	0.142	3.20898209505264e-203	Ependymal	Med31
981	4.26714278722065e-207	2.10595	0.887	0.217	7.40306602154911e-203	Ependymal	LOC108348172.1
982	4.3331909687561e-198	2.28057	0.553	0.079	7.51765301169495e-194	Ependymal	Rnd3
983	8.66177362265555e-184	1.88318	0.754	0.168	1.50273110579451e-179	Ependymal	Cfap20
984	5.88863570736624e-176	2.75076	0.979	0.496	1.02161940887097e-171	Ependymal	Calm3
985	9.27187231244044e-176	2.54481	0.996	0.519	1.60857712748529e-171	Ependymal	Cd9
986	8.2966703889336e-175	2.70578	0.972	0.455	1.43938934577609e-170	Ependymal	Tuba1a
987	1.42836603103862e-172	1.78476	0.69	0.151	2.47807222724891e-168	Ependymal	Aig1
988	8.37147592316243e-154	2.34236	0.877	0.337	1.45236735790945e-149	Ependymal	Tspan3
989	2.2151061636256e-151	2.3826	0.989	0.597	3.84298768327406e-147	Ependymal	Dbi
990	2.60425646642453e-136	1.7357	0.785	0.234	4.51812454359991e-132	Ependymal	Itm2c
991	5.49589459983505e-129	2.12971	0.996	0.726	9.53482754125382e-125	Ependymal	Vim
992	2.29529395210712e-128	2.07636	0.831	0.312	3.98210547751064e-124	Ependymal	Tubb4b
993	7.64680865039101e-128	1.84977	0.82	0.302	1.32664483275634e-123	Ependymal	Atp1a1
994	3.72669987551759e-127	1.78405	0.975	0.713	6.46545161403546e-123	Ependymal	Dad1
995	4.69751468292376e-124	1.81843	0.778	0.273	8.14971822340444e-120	Ependymal	Cetn2
996	5.55624057633924e-123	1.74009	0.701	0.2	9.63952177589096e-119	Ependymal	Tob1
997	8.42669666243438e-106	1.75514	0.768	0.292	1.46194760396574e-101	Ependymal	Hspa4
998	8.27288754733439e-92	1.77401	0.919	0.545	1.43526326058704e-87	Ependymal	Zfp36l1
999	1.88795163467621e-90	2.04732	0.905	0.446	3.27540729099976e-86	Ependymal	Mt1
1000	7.06080609440843e-85	2.8045	0.236	0.032	1.22497924931892e-80	Ependymal	Tnfaip6

## Sheet: Table S3
	p_val	avg_log2FC	pct.1	pct.2	p_val_adj	cluster	gene
1	0	0.886492	1	1	0	0	Cst3
2	0	0.839478	0.965	0.9	0	0	Ctss
3	0	0.741278	0.782	0.659	0	0	Pltp
4	0	0.700584	0.999	0.99	0	0	AC134224.3
5	0	0.659793	0.942	0.886	0	0	Basp1
6	0	0.658235	0.95	0.908	0	0	Cd83
7	0	0.559409	0.955	0.907	0	0	RT1-A2
8	0	0.530519	0.986	0.969	0	0	Ctsh
9	0	0.503784	0.989	0.946	0	0	Sparc
10	0	0.490182	0.97	0.943	0	0	RT1-CE10
11	0	0.378716	0.992	0.979	0	0	Itm2b
12	0	0.36762	0.998	0.991	0	0	Tmem176b
13	0	0.321997	0.999	0.994	0	0	Tmem176a
14	1.07252205831192e-304	0.482485	0.938	0.89	1.86071851896535e-300	0	Cd81
15	1.22643906230428e-300	0.676144	0.678	0.443	2.1277491291917e-296	0	C3
16	5.53393058556116e-283	0.721931	0.727	0.537	9.60081617289005e-279	0	Ltc4s
17	3.17649676594575e-261	0.494223	0.894	0.814	5.51090423923928e-257	0	Hexb
18	1.15567529964757e-258	0.414581	0.98	0.963	2.00498107735857e-254	0	Marcks
19	3.24668699562606e-255	0.313555	0.996	0.991	5.63267726871165e-251	0	Npc2
20	6.49900523012577e-225	0.38191	0.959	0.935	1.12751241737452e-220	0	Lamp2
21	5.43428075406294e-215	0.479203	0.955	0.935	9.4279336802238e-211	0	Fcgr2a
22	1.54180256485852e-213	0.267522	1	0.998	2.67487326977305e-209	0	H3f3a
23	2.89311974839801e-202	0.571952	0.728	0.599	5.0192734514957e-198	0	Rel
24	2.9000051152156e-176	0.444891	0.822	0.748	5.03121887438754e-172	0	Cd37
25	1.16365695913031e-175	0.528988	0.69	0.582	2.01882845839518e-171	0	Tmem243
26	2.83188610076319e-169	0.680087	0.644	0.501	4.91303919621406e-165	0	Tsc22d3
27	3.98079088318269e-156	0.494247	0.789	0.74	6.90627410323366e-152	0	Oaf
28	2.98883842776504e-152	0.255769	1	0.996	5.18533578832957e-148	0	C1qa
29	1.09083145078669e-151	0.470477	0.662	0.53	1.89248348396983e-147	0	Srgap2
30	6.21688533407251e-148	0.317859	0.993	0.971	1.07856743660824e-143	0	Jund
31	2.54809629726075e-144	0.452557	0.798	0.742	4.42069226611768e-140	0	Ifrd1
32	3.33037370109696e-143	0.302178	0.975	0.967	5.77786533403311e-139	0	Ckb
33	1.07865210779853e-129	0.472997	0.846	0.806	1.87135354181966e-125	0	Pnrc1
34	2.77279031066544e-128	0.504618	0.468	0.315	4.81051390997348e-124	0	Tmem119
35	2.17032129163431e-127	0.473674	0.646	0.564	3.76529040885636e-123	0	Tf
36	6.42539655721917e-121	0.300873	0.949	0.928	1.11474204871195e-116	0	Ddx5
37	3.99173250103448e-120	0.437565	0.704	0.644	6.92525671604471e-116	0	Picalm
38	1.01353449597311e-117	0.448234	0.892	0.843	1.75838099706374e-113	0	Btg2
39	1.18072099596855e-115	0.540601	0.48	0.349	2.04843285590584e-111	0	Cebpa
40	4.15289999191758e-112	0.490157	0.77	0.739	7.2048661959778e-108	0	Plek
41	1.05729476223986e-104	0.402908	0.769	0.72	1.83430068300993e-100	0	Srgn
42	8.04817521434702e-101	0.487375	0.488	0.378	1.39627791793706e-96	0	Ivns1abp
43	6.91617454228865e-95	0.413795	0.693	0.614	1.19988712134166e-90	0	Herpud1
44	3.34533650131057e-89	0.652414	0.385	0.272	5.80382429612371e-85	0	Idi1
45	3.66705264938959e-87	0.453096	0.534	0.447	6.361969641426e-83	0	Abi3
46	3.49255746019412e-86	0.375881	0.681	0.64	6.05923793769078e-82	0	Clec2l
47	6.80917519101382e-85	0.342205	0.859	0.82	1.18132380388899e-80	0	Dusp1
48	8.49463733717479e-84	0.384719	0.17	0.079	1.47373463162645e-79	0	Siglec5
49	2.36045746151974e-82	0.330696	0.741	0.703	4.09515764999059e-78	0	Atf4
50	1.78724369124093e-81	0.403025	0.512	0.418	3.10068907993388e-77	0	Skil
51	7.24315967260736e-80	0.4121	0.67	0.625	1.25661577160065e-75	0	Sfr1
52	2.66168215494961e-77	0.492873	0.248	0.147	4.61775237062208e-73	0	Hmgcs1
53	7.86766088111153e-77	0.399822	0.322	0.214	1.36496048626404e-72	0	F11r
54	1.98268341399406e-75	0.255075	0.866	0.86	3.43975745493829e-71	0	Pld4
55	1.43896872826599e-74	0.385724	0.734	0.702	2.49646684666867e-70	0	Gadd45b
56	3.64056217193351e-72	0.448017	0.955	0.943	6.31601131208745e-68	0	Junb
57	4.02905688663705e-68	0.264	0.723	0.656	6.99001079262662e-64	0	Hk2
58	3.731206486978e-67	0.325231	0.701	0.684	6.47327013425813e-63	0	Grb2
59	7.36144931182541e-66	0.328125	0.491	0.407	1.27713784110859e-61	0	Tspan8
60	2.79395541527722e-65	0.328276	0.662	0.594	4.84723324996446e-61	0	AC134224.1
61	3.7641032848006e-65	0.384093	0.542	0.477	6.53034278880057e-61	0	Mef2c
62	1.70284615324551e-64	0.291746	0.751	0.741	2.95426779126563e-60	0	Gabarapl2
63	4.54446084008404e-64	0.332079	0.729	0.714	7.8841851114618e-60	0	Tpm3
64	5.75699603934124e-64	0.254931	0.791	0.773	9.98781242865312e-60	0	LOC100909712
65	2.1822968827386e-61	0.372437	0.604	0.562	3.7860668618632e-57	0	Fam110a
66	3.53593063670264e-61	0.465864	0.225	0.14	6.13448606161541e-57	0	Msmo1
67	7.1547300361671e-61	0.408627	0.273	0.18	1.24127411397463e-56	0	AC111804.2
68	1.44914600168899e-60	0.305258	0.57	0.503	2.51412339833023e-56	0	Jmjd1c
69	4.72811683534222e-60	0.391395	0.389	0.294	8.20280989763522e-56	0	Errfi1
70	4.65858658899307e-58	0.313964	0.165	0.089	8.08218187324407e-54	0	AABR07035465.1
71	2.23782749627889e-55	0.351548	0.176	0.101	3.88240692329425e-51	0	Insig1
72	1.65516323970666e-52	0.508404	0.68	0.605	2.87154270456708e-48	0	Fos
73	2.37997846382057e-52	0.389091	0.504	0.429	4.1290246368823e-48	0	Klf4
74	6.05170708825361e-52	0.380471	0.486	0.433	1.04991066274112e-47	0	Aspa
75	6.07255671179842e-52	0.329441	0.422	0.342	1.05352786392991e-47	0	P2ry12
76	4.32364966444216e-51	0.388532	0.372	0.299	7.5010998028407e-47	0	Fam107b
77	2.43674067112805e-50	0.374154	0.504	0.447	4.22750139034005e-46	0	LOC108349594
78	4.59256057009968e-50	0.302388	0.688	0.674	7.96763333306594e-46	0	Srsf2
79	1.26506622702757e-49	0.276433	0.754	0.749	2.19476339727013e-45	0	Srsf3
80	1.98560724224666e-49	0.331038	0.373	0.294	3.44483000457372e-45	0	Pcmtd1
81	8.84234345216614e-49	0.368571	0.669	0.607	1.5340581655163e-44	0	Egr1
82	2.04427180100811e-48	0.361998	0.265	0.187	3.54660714756897e-44	0	Cfp
83	3.08386711662732e-48	0.313839	0.585	0.552	5.35020106063674e-44	0	Map3k8
84	1.11114650081314e-46	0.32491	0.401	0.333	1.92772806426071e-42	0	Ppt1
85	7.8363420888405e-46	0.479518	0.356	0.295	1.35952698899294e-41	0	Fdps
86	5.9628837809039e-44	0.422951	0.615	0.583	1.03450070714902e-39	0	Zfp36
87	2.11053045365117e-43	0.298446	0.618	0.609	3.66155928403942e-39	0	Rpl30
88	4.61254572938054e-42	0.341604	0.353	0.281	8.00230558590229e-38	0	Adrb2
89	1.28338044218492e-41	0.435407	0.712	0.704	2.22653672914662e-37	0	Ier2
90	3.23326876680735e-41	0.26749	0.445	0.385	5.60939798353406e-37	0	Man2b1
91	6.40903443685559e-40	0.351348	0.374	0.314	1.11190338445008e-35	0	Klf13
92	8.42719060505331e-40	0.294125	0.536	0.501	1.4620332980707e-35	0	Fus
93	2.1452253305112e-39	0.323285	0.212	0.144	3.72175142590388e-35	0	Efnb2
94	7.21452569629427e-39	0.285297	0.399	0.337	1.25164806305009e-34	0	Golm1
95	8.54484341997035e-39	0.317644	0.562	0.542	1.48244488493066e-34	0	Apbb1ip
96	9.60196475979737e-39	0.353235	0.492	0.455	1.66584486617725e-34	0	Rab20
97	1.18150443519844e-38	0.274584	0.66	0.663	2.04979204462578e-34	0	Spi1
98	2.21764723734201e-37	0.307513	0.449	0.402	3.84739619206465e-33	0	Wasf2
99	7.34414712761269e-36	0.250269	0.563	0.524	1.27413608516953e-31	0	Snx18
100	1.8595513545133e-34	0.32653	0.271	0.211	3.22613564494512e-30	0	Ptafr
101	2.41812258885833e-34	0.282747	0.469	0.436	4.19520087941031e-30	0	Tcn2
102	6.03469698196868e-34	0.325545	0.388	0.34	1.04695957940175e-29	0	Pde4b
103	4.49704271740303e-33	0.298471	0.554	0.517	7.80191941042251e-29	0	Gadd45g
104	6.59293468834056e-33	0.298673	0.271	0.209	1.1438082390802e-28	0	Zfp703
105	6.82894433535238e-33	0.25872	0.547	0.508	1.18475355274029e-28	0	Ccr5
106	1.40995598293442e-32	0.278475	0.678	0.659	2.44613263479293e-28	0	Phlda1
107	2.16511899017072e-32	0.272374	0.349	0.283	3.75626493604719e-28	0	Smad7
108	3.13672549635588e-32	0.294031	0.463	0.423	5.44190506362782e-28	0	Cx3cr1
109	5.67027058879372e-32	0.25098	0.686	0.696	9.83735244449823e-28	0	Arf4
110	1.18359603682613e-31	0.298636	0.509	0.485	2.05342076428965e-27	0	Smap2
111	3.0094168345638e-30	0.271681	0.476	0.439	5.22103726628473e-26	0	Mef2a
112	4.77604622303251e-30	0.316897	0.385	0.342	8.28596259233911e-26	0	Susd3
113	1.2710006596e-28	0.250706	0.523	0.511	2.20505904434004e-24	0	Lpcat2
114	8.5344123025257e-28	0.255817	0.332	0.277	1.48063519036518e-23	0	Trib1
115	1.48820755278631e-27	0.287692	0.371	0.329	2.58189128332897e-23	0	St3gal6
116	2.95236884086487e-27	0.275328	0.35	0.301	5.12206470201646e-23	0	Havcr2
117	1.56975253676238e-26	0.282407	0.202	0.15	2.72336367602904e-22	0	Cyp51
118	3.51540163877834e-26	0.292973	0.344	0.299	6.09887030311654e-22	0	Slco2b1
119	1.85480847854848e-25	0.321046	0.765	0.747	3.21790722943377e-21	0	Jun
120	2.08595777461845e-25	0.263579	0.465	0.438	3.61892814318555e-21	0	Tlr2
121	4.08600423736537e-25	0.261363	0.403	0.361	7.08880875140519e-21	0	Cttnbp2nl
122	6.1970012251263e-24	0.282099	0.286	0.242	1.07511774254716e-19	0	Purb
123	3.3777576553255e-23	0.294538	0.267	0.221	5.86007175622421e-19	0	Sh3rf1
124	8.17048965750451e-23	0.258666	0.29	0.244	1.41749825068046e-18	0	Dapp1
125	3.38445282924985e-22	0.250877	0.201	0.155	5.87168721346557e-18	0	LOC100911825
126	6.24071120263504e-22	0.345271	0.378	0.34	1.08270098654515e-17	0	Dusp6
127	7.31652420916686e-22	0.255849	0.397	0.369	1.26934378504836e-17	0	Saraf
128	1.26585503236146e-21	0.269806	0.578	0.58	2.1961318956439e-17	0	Cxcl16
129	2.15056509022793e-21	0.257369	0.366	0.332	3.73101537503644e-17	0	Map4k4
130	7.83209498570004e-21	0.262549	0.407	0.381	1.3587901590691e-16	0	Rin2
131	9.87790934686361e-21	0.2583	0.284	0.242	1.71371849258737e-16	0	LOC108348175
132	1.08492245513778e-20	0.270405	0.325	0.288	1.88223196741853e-16	0	Samd4a
133	1.27056881813648e-20	0.372118	0.557	0.56	2.20430984258497e-16	0	Gpr84
134	1.68406984909929e-20	0.287141	0.27	0.229	2.92169278120236e-16	0	Pou2f2
135	2.36154601946107e-20	0.248099	0.493	0.478	4.09704618916302e-16	0	Evi2a
136	5.46797657142084e-20	0.256587	0.414	0.398	9.48639255375802e-16	0	Leprot
137	8.76165153437277e-20	0.258145	0.412	0.394	1.52005892469833e-15	0	Vsir
138	5.60413565457081e-19	0.284006	0.283	0.243	9.7226149471149e-15	0	Tsc22d2
139	1.13014028321671e-18	0.253973	0.531	0.529	1.96068037735267e-14	0	Pmepa1
140	4.5494248296469e-18	0.304974	0.194	0.153	7.8927971369544e-14	0	Nr4a2
141	5.79238940434172e-17	0.250315	0.434	0.419	1.00492163775925e-12	0	Sertad1
142	5.32969889304888e-16	0.348499	0.469	0.469	9.2464946095505e-12	0	Tuba1a
143	9.40995882754458e-16	0.266365	0.342	0.314	1.63253375699071e-11	0	Mdm2
144	4.65885281263936e-15	0.298391	0.323	0.301	8.08264374464803e-11	0	Rassf1
145	5.63134074554912e-15	0.250197	0.234	0.2	9.76981305945317e-11	0	Tmx4
146	2.8526649732701e-14	0.263142	0.317	0.285	4.9490884621263e-10	0	LOC108348172.1
147	8.80088167310985e-14	0.284291	0.512	0.511	1.52686496146783e-09	0	Gch1
148	5.32569948037106e-13	0.267517	0.34	0.316	9.23955602849576e-09	0	Ddit3
149	3.23853360966632e-12	0.315537	0.31	0.293	5.6185319594101e-08	0	Ing2
150	5.12406767869642e-09	0.297981	0.262	0.234	8.88974501577041e-05	0	RT1-Ba
151	0	1.69949	0.6	0.084	0	1	Col3a1
152	0	1.21416	0.386	0.055	0	1	Igfbp5
153	0	1.01272	0.588	0.254	0	1	S100a6
154	0	0.881433	0.303	0.05	0	1	Mgp
155	0	0.787636	0.235	0.027	0	1	Col1a1
156	1.18102497706445e-293	0.536392	0.151	0.014	2.04896023270912e-289	1	Fbn1
157	1.08920896812224e-255	0.378345	0.997	0.986	1.88966863879528e-251	1	Rps15a
158	4.09307268729517e-219	0.422469	0.992	0.99	7.1010718051884e-215	1	Rnaset2
159	6.68363123745991e-214	0.462308	0.127	0.015	1.15954318338692e-209	1	Lbp
160	4.00143038309608e-210	0.463836	0.134	0.018	6.94208157163339e-206	1	Mfap5
161	2.00357990426917e-200	0.42779	0.124	0.016	3.47601077591658e-196	1	Bgn
162	3.14397223789832e-192	0.509379	0.164	0.033	5.4544774355298e-188	1	Igfbp6
163	5.34198752818682e-181	0.387511	0.11	0.014	9.26781416265131e-177	1	Serpinf1
164	7.84316030443524e-173	0.567949	0.227	0.069	1.36070988121647e-168	1	Clu
165	1.43415640117626e-169	0.376247	0.987	0.962	2.4881179404007e-165	1	LOC100362027
166	1.04917768169958e-162	0.323982	0.997	0.985	1.82021835998061e-158	1	Rps27
167	7.86677244678742e-161	0.532044	0.179	0.047	1.36480635179315e-156	1	Dcn
168	1.46199674045596e-159	0.352237	0.102	0.014	2.53641814501705e-155	1	Lum
169	8.97400130521432e-157	0.381282	0.112	0.018	1.55689948644163e-152	1	Pcolce
170	1.73240112141405e-153	0.549103	0.222	0.071	3.00554270554124e-149	1	Lilrb3l
171	1.52670743590958e-146	0.387873	0.982	0.975	2.64868473055953e-142	1	Psap
172	1.8398943147391e-139	0.274764	0.999	0.998	3.19203264664086e-135	1	B2m
173	3.35011631266921e-138	0.272006	0.998	0.986	5.81211679084982e-134	1	LOC100364457
174	1.89293788105841e-136	0.587668	0.618	0.41	3.28405792984823e-132	1	Ldhb
175	1.1385863025962e-132	0.278059	0.996	0.984	1.97533337637414e-128	1	Rpl23
176	4.10347279536867e-132	0.277326	0.996	0.983	7.1191149526851e-128	1	Rps27a.1
177	1.02312956844465e-114	0.341052	0.963	0.919	1.77502748829462e-110	1	RT1-A2
178	1.12004215637961e-112	0.212452	0.999	0.993	1.94316113710299e-108	1	LOC108351482
179	1.82167313544422e-109	0.348878	0.994	0.958	3.16042072268218e-105	1	Sparc
180	5.50473550855495e-109	0.547935	0.689	0.556	9.55016563379198e-105	1	Cxcl16
181	5.37201138203346e-108	0.444434	0.18	0.064	9.31990254668985e-104	1	Gsn
182	2.63164324264984e-106	0.519724	0.211	0.086	4.56563786167321e-102	1	Fn1
183	6.72145626046389e-103	0.217921	0.999	0.993	1.16610544662788e-98	1	Fau
184	1.68124416686139e-101	0.249931	0.998	0.992	2.91679050508782e-97	1	Npc2
185	1.50665860334719e-92	0.462491	0.913	0.832	2.61390201094703e-88	1	Cstb
186	2.19538037126363e-84	0.26365	0.984	0.962	3.80876540610528e-80	1	Rpl7
187	5.33619880464232e-83	0.382642	0.162	0.062	9.25777130617395e-79	1	Ifitm3
188	3.02233070863964e-77	0.219661	0.994	0.98	5.24344154641892e-73	1	Rps4x
189	3.48249516016791e-77	0.220634	0.996	0.99	6.04178085337531e-73	1	Fcer1g
190	1.03527154358305e-76	0.270403	0.985	0.958	1.79609260096224e-72	1	LOC100361854
191	1.17056305957141e-71	0.358647	0.113	0.038	2.03080985205044e-67	1	Sncg
192	5.44059025341116e-71	0.349321	0.181	0.079	9.43888003064302e-67	1	Htra3
193	7.26730961983138e-71	0.224186	0.991	0.977	1.26080554594455e-66	1	Rpl28
194	1.19423335165716e-68	0.208658	0.988	0.976	2.07187544179001e-64	1	Rps24
195	1.17213275318952e-64	0.189449	0.997	0.984	2.0335331135085e-60	1	Rplp1
196	8.70459375413527e-63	0.371677	0.205	0.103	1.51015997040493e-58	1	Axl
197	1.22576177562089e-60	0.206281	0.991	0.975	2.12657410452468e-56	1	Rpl18a
198	1.30272186895715e-60	0.271372	0.929	0.9	2.26009217045375e-56	1	Rpl10
199	2.34746945541775e-59	0.401661	0.47	0.336	4.07262475820425e-55	1	Crip1
200	4.75439560811112e-57	0.22442	0.97	0.946	8.24840094051198e-53	1	LOC100360057
201	6.02474259784649e-57	0.231799	0.973	0.951	1.04523259330039e-52	1	RT1-CE10
202	1.26169864862445e-54	0.187707	0.993	0.978	2.18892098549855e-50	1	Rps20
203	1.6043409443149e-53	0.317616	0.883	0.868	2.78337110429192e-49	1	Trem2
204	8.27670707789612e-51	0.230722	0.934	0.917	1.4359259109442e-46	1	Csf1r
205	1.58467313233195e-50	0.435864	0.408	0.297	2.74924941728271e-46	1	Il33
206	5.22405547321498e-50	0.300403	0.915	0.846	9.06321384048067e-46	1	Bcl2a1
207	1.1833607763766e-49	0.306725	0.839	0.786	2.05301261093577e-45	1	Cfh
208	2.39729969031329e-49	0.219429	0.996	0.977	4.15907523272452e-45	1	Jund
209	2.52753290649474e-49	0.219263	0.942	0.919	4.38501683947773e-45	1	Rpl37
210	3.99995922905488e-49	0.232819	0.96	0.942	6.93952926648731e-45	1	Lamp2
211	3.26017870807737e-48	0.192208	0.974	0.954	5.65608404064344e-44	1	Rpl26
212	7.35895853134749e-48	0.170668	0.996	0.984	1.27670571560348e-43	1	Rpl24
213	9.20286997388396e-48	0.184648	0.996	0.979	1.59660591176913e-43	1	Rps9
214	3.96800407420542e-47	0.439087	0.205	0.117	6.88409026833899e-43	1	Apod
215	7.51486302051806e-46	0.588456	0.784	0.759	1.30375358542968e-41	1	Ctsd
216	3.44682887306942e-45	0.429435	0.618	0.52	5.97990341188814e-41	1	Olr1
217	6.28220411024718e-45	0.201733	0.988	0.97	1.08989959108678e-40	1	Rpl3
218	7.92820039603132e-45	0.249492	0.493	0.353	1.37546348670747e-40	1	Timp1
219	1.50059672053829e-44	0.200219	0.952	0.938	2.60338525046189e-40	1	LOC103690996
220	6.54587680024336e-44	0.182814	0.951	0.899	1.13564416607422e-39	1	AABR07000398.1
221	1.41567668949072e-40	0.31102	0.203	0.118	2.45605748859745e-36	1	Tsc22d1
222	1.80009848739109e-39	0.304771	0.699	0.652	3.1229908657748e-35	1	LOC100911713
223	1.23591637528321e-38	0.270416	0.956	0.936	2.14419131947883e-34	1	Cd63
224	2.82366599355995e-37	0.197454	0.978	0.968	4.89877813222716e-33	1	Marcks
225	4.6327998106157e-36	0.187932	0.979	0.968	8.03744439143718e-32	1	Rgs10
226	9.68478242852991e-36	0.249277	0.824	0.783	1.68021290352565e-31	1	Uqcrh
227	1.96339351698171e-35	0.229108	0.846	0.817	3.40629141261157e-31	1	Eef1a1
228	9.89528505297991e-35	0.374865	0.463	0.381	1.71673300384148e-30	1	Gpr34
229	2.47209965103476e-34	0.358693	0.336	0.247	4.28884568458021e-30	1	Ctnnbl1
230	1.17163832399777e-32	0.28527	0.629	0.561	2.03267532830373e-28	1	Ypel3
231	2.9568298287175e-32	0.170167	0.958	0.939	5.12980406984199e-28	1	Cox6c
232	2.83282672143043e-31	0.216978	0.868	0.84	4.91467107900966e-27	1	Rps27a
233	1.1770426270075e-30	0.219798	0.474	0.376	2.04205125359532e-26	1	S100a10
234	1.45950424796725e-30	0.347067	0.797	0.755	2.53209391979839e-26	1	Cited2
235	2.35468116713981e-30	0.241788	0.115	0.06	4.08513635687085e-26	1	Fcrl2
236	4.31108577646269e-29	0.324263	0.411	0.331	7.47930271358512e-25	1	Cd84
237	6.37587115090108e-29	0.211917	0.867	0.841	1.10614988596983e-24	1	Pabpc1
238	9.68253640440153e-27	0.221696	0.74	0.712	1.67982324079962e-22	1	Cd53
239	1.71004677827773e-24	0.254374	0.183	0.12	2.96676015563404e-20	1	Mmp2
240	5.26753398214258e-23	0.294464	0.496	0.439	9.13864470561916e-19	1	Tlr2
241	1.45496736577991e-22	0.211226	0.749	0.744	2.52422288289157e-18	1	Gabarapl2
242	2.58733963880096e-22	0.305577	0.513	0.464	4.48877553935578e-18	1	Glipr1
243	3.60794604978088e-21	0.19284	0.709	0.691	6.25942560176484e-17	1	Calr
244	4.47406220726231e-21	0.165305	0.847	0.849	7.76205052337939e-17	1	LOC108348142
245	2.11961381204665e-20	0.275105	0.557	0.51	3.67731800251974e-16	1	Mpc1
246	5.88112647020765e-20	0.166785	0.88	0.867	1.02031663131633e-15	1	Rps7
247	9.48866412541082e-20	0.194328	0.853	0.835	1.64618833911752e-15	1	Son
248	1.08226957530379e-19	0.27369	0.317	0.255	1.87762948619455e-15	1	Lgals3bp
249	3.17728819232548e-19	0.224786	0.102	0.061	5.51227728486547e-15	1	Anxa5
250	5.64897080886686e-19	0.165471	0.889	0.884	9.80039945630312e-15	1	Atp6v0b
251	1.70149717816075e-18	0.202787	0.748	0.743	2.95192745439109e-14	1	Map1lc3a
252	2.79840586646225e-18	0.242363	0.398	0.343	4.85495433772535e-14	1	App
253	4.04740963046245e-18	0.256495	0.407	0.356	7.0218509678893e-14	1	Hexa
254	6.03003778746866e-17	0.249005	0.402	0.349	1.04615125574794e-12	1	Tpp1
255	1.19027290254524e-16	0.191007	0.807	0.8	2.06500445862574e-12	1	Selenom
256	2.30471327479651e-16	0.259335	0.386	0.335	3.99844706044447e-12	1	Csf2ra
257	2.58236236008198e-16	0.251448	0.704	0.674	4.48014045850623e-12	1	Sgk1
258	3.21477680037241e-16	0.171736	0.598	0.529	5.5773162709661e-12	1	C3
259	3.6259680502197e-16	0.181425	0.689	0.638	6.29069197032616e-12	1	Herpud1
260	2.02127061534709e-15	0.197036	0.139	0.095	3.50670239056567e-11	1	AC135826.1
261	8.8035654287733e-15	0.252245	0.389	0.347	1.52733056623788e-10	1	Hsbp1
262	1.85168786654154e-14	0.238058	0.357	0.308	3.21249327966291e-10	1	Vps13c
263	2.52821601043901e-14	0.215542	0.497	0.459	4.38620195651064e-10	1	Mt-nd3
264	1.52335501849241e-13	0.319173	0.374	0.331	2.64286862158248e-09	1	Atp1b1
265	1.58647097893439e-13	0.171827	0.805	0.806	2.75236850135328e-09	1	Hspa5
266	2.74373252473772e-13	0.206701	0.127	0.088	4.76010155716748e-09	1	Ahnak
267	3.20024709960212e-13	0.19183	0.395	0.345	5.55210869309971e-09	1	Tgfbr1
268	2.30817352382276e-12	0.452111	0.515	0.51	4.0044502464801e-08	1	Cd9
269	2.84075526318698e-12	0.202628	0.311	0.266	4.9284263061031e-08	1	Scd2
270	8.1652758260532e-12	0.188037	0.526	0.495	1.41659370306197e-07	1	Cebpg
271	8.7399574492207e-12	0.177024	0.614	0.602	1.5162952178653e-07	1	Canx
272	1.13997522986561e-11	0.495066	0.633	0.612	1.97774302629384e-07	1	Cd74
273	3.85824953493436e-11	0.19614	0.512	0.495	6.69367711815762e-07	1	Psenen
274	4.21228450042277e-11	0.208252	0.336	0.292	7.30789237978346e-07	1	AABR07039446.2
275	5.90084258176384e-11	0.201187	0.331	0.294	1.02373717951021e-06	1	LOC100909505
276	1.03532654161812e-10	0.193565	0.167	0.128	1.79618801705328e-06	1	Ddah2
277	1.07110828364361e-10	0.207343	0.468	0.436	1.8582657612933e-06	1	Tspan8
278	1.24859548227235e-10	0.184144	0.262	0.216	2.16618830219431e-06	1	Hivep3
279	2.01710420854489e-10	0.22632	0.907	0.877	3.49947409140453e-06	1	Ccl3
280	2.07867258870059e-10	0.185565	0.219	0.18	3.60628907413665e-06	1	Ebpl
281	5.34503796812989e-10	0.195527	0.212	0.174	9.27310637090855e-06	1	Plcl2
282	1.01867904989676e-09	0.205222	0.158	0.122	1.76730628366589e-05	1	Dusp2
283	2.1710233018249e-09	0.214143	0.36	0.331	3.76650832633602e-05	1	Sppl2a
284	2.22025236325622e-09	0.178632	0.323	0.283	3.85191582501322e-05	1	Slc1a3
285	3.07560230654547e-09	0.177448	0.482	0.46	5.33586244162574e-05	1	Grxcr1
286	3.16640512691395e-09	0.184221	0.406	0.369	5.49339625468302e-05	1	P2ry12
287	2.39604535316604e-08	0.179549	0.471	0.455	0.00041569	1	Gm2a
288	2.72054624558889e-08	0.54397	0.348	0.315	0.000471988	1	RT1-Da
289	3.42809940909881e-08	0.171806	0.193	0.157	0.000594741	1	Fchsd2
290	3.43597240432251e-08	0.213111	0.347	0.316	0.000596107	1	Havcr2
291	4.23782830170731e-08	0.180919	0.156	0.124	0.000735221	1	Adgre5
292	1.01247162139372e-07	0.166563	0.205	0.172	0.00175654	1	Arsb
293	1.0910271983018e-07	0.175923	0.395	0.367	0.00189282	1	Zmiz1
294	1.26714877564856e-06	0.27698	0.879	0.864	0.0219838	1	Ccl4
295	1.28392348455374e-06	0.183203	0.531	0.53	0.0222748	1	Pmepa1
296	2.38124374585747e-05	0.17598	0.319	0.305	0.413122	1	Itgb1
297	5.70929659062769e-05	0.191678	0.193	0.173	0.990506	1	Tank
298	0.000123012	0.387093	0.243	0.223	1	1	RT1-Db1
299	0.000598646	0.217876	0.393	0.386	1	1	Nudt9
300	0.000660038	0.171685	0.307	0.298	1	1	Pkib
301	0	2.73616	0.933	0.205	0	2	Spp1
302	0	2.64674	0.915	0.37	0	2	Prdx5
303	0	2.61722	0.739	0.13	0	2	Cxcl1
304	0	2.44755	0.441	0.041	0	2	S100a8
305	0	2.19049	0.85	0.161	0	2	Lgals3
306	0	1.94698	0.729	0.133	0	2	Hopx
307	0	1.90012	0.991	0.788	0	2	Tspo
308	0	1.87215	0.719	0.135	0	2	Anxa2
309	0	1.82998	0.936	0.38	0	2	Cd14
310	0	1.69666	0.988	0.725	0	2	Prdx1
311	0	1.66003	0.993	0.926	0	2	Lyz2
312	0	1.62986	0.997	0.958	0	2	Apoe
313	0	1.59419	0.711	0.108	0	2	Gpnmb
314	0	1.58335	0.945	0.594	0	2	Vim
315	0	1.51745	0.986	0.684	0	2	Hint1
316	0	1.43954	0.688	0.103	0	2	Folr2
317	0	1.39808	0.82	0.286	0	2	Ap2s1
318	0	1.35332	0.662	0.215	0	2	Tagln2
319	0	1.34889	0.677	0.176	0	2	Fabp5
320	0	1.31169	0.99	0.775	0	2	Nme2
321	0	1.27232	0.898	0.419	0	2	Tmem256
322	0	1.23996	0.917	0.475	0	2	Sec61b
323	0	1.22455	0.956	0.589	0	2	Uqcrq
324	0	1.22398	0.958	0.612	0	2	Cox5a
325	0	1.20026	0.933	0.502	0	2	Dbi
326	0	1.19664	0.635	0.269	0	2	Mt1
327	0	1.19021	0.924	0.536	0	2	S100a4
328	0	1.17583	0.768	0.304	0	2	Timp1
329	0	1.17204	0.826	0.35	0	2	Cd99
330	0	1.17129	0.931	0.565	0	2	Taldo1
331	0	1.1537	0.556	0.093	0	2	Clec7a
332	0	1.14304	0.892	0.543	0	2	Ccl2
333	0	1.13198	0.91	0.462	0	2	Atp5mc3
334	0	1.10588	0.947	0.554	0	2	Bola2
335	0	1.10555	0.965	0.665	0	2	Rps17
336	0	1.09412	0.984	0.755	0	2	Cox5b
337	0	1.08609	0.454	0.061	0	2	Ifitm1
338	0	1.0807	0.995	0.932	0	2	Ctsb
339	0	1.07973	0.885	0.443	0	2	Cox6a1
340	0	1.07849	0.97	0.674	0	2	Atp5mg
341	0	1.07806	0.971	0.678	0	2	Atp5mc1
342	0	1.0739	0.869	0.412	0	2	Gapdh
343	0	1.02744	0.906	0.494	0	2	Cox7b
344	0	1.02198	0.904	0.478	0	2	Prdx2
345	0	1.02063	0.856	0.399	0	2	Ndufa2
346	0	1.01777	0.927	0.613	0	2	LOC100360087
347	0	1.01695	0.852	0.404	0	2	Ndufs5
348	0	1.01594	0.892	0.516	0	2	Ldha
349	0	1.00965	0.491	0.079	0	2	Emp3
350	0	1.00372	0.904	0.516	0	2	Txn1
351	0	1.00233	0.969	0.681	0	2	Atp5if1
352	0	0.999783	0.861	0.427	0	2	Atp5po
353	0	0.991022	0.862	0.473	0	2	Selenoh
354	0	0.979091	0.391	0.045	0	2	Cfd
355	0	0.96919	0.995	0.86	0	2	Cox4i1
356	0	0.968308	0.821	0.372	0	2	Abracl
357	0	0.96662	0.992	0.818	0	2	Cstb
358	0	0.964313	0.987	0.887	0	2	LOC108351137
359	0	0.961992	0.684	0.226	0	2	Nme1
360	0	0.955218	0.885	0.53	0	2	Ran
361	0	0.94134	0.794	0.423	0	2	Capg
362	0	0.935418	0.993	0.86	0	2	Cox8a
363	0	0.934373	0.9	0.528	0	2	Akr1a1
364	0	0.933205	0.468	0.083	0	2	Lst1
365	0	0.931139	0.76	0.335	0	2	LOC103694877
366	0	0.926981	0.943	0.61	0	2	Atp5mf
367	0	0.926857	0.931	0.647	0	2	LOC103689961
368	0	0.92249	0.487	0.087	0	2	Hebp1
369	0	0.919106	0.908	0.536	0	2	Timm13
370	0	0.917721	0.966	0.744	0	2	Elob
371	0	0.916244	0.926	0.584	0	2	Nedd8
372	0	0.914482	0.85	0.423	0	2	Ndufa11
373	0	0.914074	0.92	0.551	0	2	Uqcr11
374	0	0.913933	0.956	0.664	0	2	Reep5
375	0	0.911093	0.874	0.474	0	2	LOC100910944
376	0	0.908786	0.288	0.024	0	2	LOC24906
377	0	0.908507	0.745	0.303	0	2	Ndufa12
378	0	0.89782	0.961	0.693	0	2	Atp5pd
379	0	0.896395	0.806	0.398	0	2	Pgk1
380	0	0.895907	0.933	0.605	0	2	Ndufb8
381	0	0.888904	1	0.975	0	2	Rps18
382	0	0.888248	0.971	0.737	0	2	Cox6b1
383	0	0.887405	0.999	0.983	0	2	C1qc
384	0	0.883276	0.889	0.5	0	2	Ndufb2
385	0	0.877298	0.998	0.929	0	2	Cd63
386	0	0.87594	0.858	0.459	0	2	Ndufb5
387	0	0.865769	0.943	0.626	0	2	Rpl31
388	0	0.856524	0.892	0.519	0	2	Rps27l
389	0	0.852808	0.913	0.579	0	2	Cox7a2l2
390	0	0.852213	0.344	0.033	0	2	Sdc4
391	0	0.850674	0.945	0.693	0	2	AABR07026311.1
392	0	0.832578	0.977	0.835	0	2	Bcl2a1
393	0	0.829558	0.412	0.085	0	2	Lgals1
394	0	0.827553	0.692	0.284	0	2	Fkbp1a
395	0	0.813869	0.918	0.56	0	2	Dnase2
396	0	0.813103	0.832	0.455	0	2	Ppp1r14b
397	0	0.799865	0.714	0.281	0	2	Mrpl54
398	0	0.794199	0.735	0.343	0	2	Eno1
399	0	0.792012	0.415	0.114	0	2	Tnfsf9
400	0	0.791329	0.951	0.679	0	2	Uqcr10
401	0	0.786169	0.954	0.681	0	2	Sem1
402	0	0.785575	0.938	0.615	0	2	Ubl5
403	0	0.785004	0.992	0.927	0	2	Ppia
404	0	0.782916	0.896	0.548	0	2	Atp5f1d
405	0	0.78075	0.989	0.855	0	2	Ndufa4
406	0	0.778417	0.915	0.612	0	2	Psma7
407	0	0.77436	0.888	0.557	0	2	Atp5pf
408	0	0.773601	0.981	0.808	0	2	Cox7c
409	0	0.772976	0.986	0.832	0	2	Arpc1b
410	0	0.766196	0.912	0.584	0	2	Ndufb9
411	0	0.765711	0.78	0.383	0	2	Naa38
412	0	0.76369	0.944	0.682	0	2	Micos13
413	0	0.758322	0.71	0.288	0	2	Mrpl20
414	0	0.752144	0.825	0.439	0	2	Atp5me
415	0	0.74754	0.832	0.453	0	2	Micos10
416	0	0.742088	0.78	0.374	0	2	Ndufb7
417	0	0.741295	0.358	0.056	0	2	Smpdl3a
418	0	0.732971	0.94	0.669	0	2	Rps15
419	0	0.729562	0.92	0.625	0	2	Uqcrb.1
420	0	0.728571	1	0.989	0	2	Rps2
421	0	0.727247	0.734	0.329	0	2	Lamtor5
422	0	0.718705	0.995	0.883	0	2	Atp5f1e
423	0	0.714626	0.974	0.81	0	2	Gpx1
424	0	0.711873	0.984	0.838	0	2	Rpl27
425	0	0.710425	0.991	0.891	0	2	Ifi30
426	0	0.701827	0.997	0.932	0	2	Cox6c
427	0	0.699534	0.958	0.719	0	2	LOC108349548
428	0	0.689174	0.53	0.157	0	2	Gsto1
429	0	0.685848	0.963	0.754	0	2	Sec61g
430	0	0.684998	0.974	0.803	0	2	Atp6v1g1
431	0	0.683174	0.454	0.121	0	2	Eif4ebp1
432	0	0.681321	0.952	0.691	0	2	Ost4
433	0	0.668911	0.428	0.116	0	2	Dut
434	0	0.668097	0.249	0.025	0	2	Apoc1
435	0	0.662615	0.412	0.083	0	2	Dctpp1
436	3.23913187043483e-300	0.715796	0.754	0.36	5.61956988201738e-296	2	Hcst
437	1.4251524396798e-298	1.02913	0.703	0.335	2.47249696760049e-294	2	S100a10
438	1.3456141941019e-297	0.707638	0.823	0.449	2.3345060653474e-293	2	Sec11c
439	1.54407406151805e-288	0.726035	0.841	0.493	2.67881408932766e-284	2	Psma6
440	2.58719617423772e-288	0.682881	0.872	0.528	4.48852664268502e-284	2	Lamtor4
441	2.89655591433917e-287	0.760134	0.26	0.053	5.02523485578702e-283	2	Mt2A
442	9.59559999590969e-283	0.756558	0.195	0.028	1.66474064329037e-278	2	Cxcl3
443	1.20581822807286e-279	0.66628	0.911	0.624	2.0919740438836e-275	2	Erh
444	5.30042724653409e-279	0.66577	0.713	0.338	9.19571123001199e-275	2	Timm23
445	1.31595477705896e-274	0.684779	0.788	0.416	2.28304994271958e-270	2	Tkt
446	1.70076131450734e-273	0.685071	0.882	0.548	2.95065080453879e-269	2	Psma3
447	9.56764247315640e-271	0.774948	0.784	0.421	1.6598902926679e-266	2	Cd68
448	1.88757215681713e-267	0.847771	0.959	0.783	3.27474893486204e-263	2	Cxcl2
449	3.35687016313933e-260	0.999033	0.381	0.117	5.82383404603042e-256	2	Ccl7
450	1.68207502674402e-235	1.14902	0.719	0.378	2.9182319638982e-231	2	Hmox1
451	0	3.78367	0.899	0.151	0	3	Hspa1b
452	0	3.45173	0.664	0.22	0	3	Hspb1
453	0	2.49487	0.842	0.166	0	3	Hsph1
454	0	2.49375	0.857	0.356	0	3	Dnajb1
455	0	2.45038	0.875	0.392	0	3	AC095947.1
456	0	2.42062	0.859	0.393	0	3	Hspd1
457	0	2.38692	0.982	0.789	0	3	Dnaja1
458	0	2.34088	0.717	0.14	0	3	Bag3
459	0	2.01991	0.766	0.284	0	3	Hspe1
460	0	1.69528	0.885	0.468	0	3	LOC103692716
461	0	1.65336	0.821	0.416	0	3	Zfand2a
462	0	1.50184	0.998	0.949	0	3	Hspa8
463	0	1.34331	1	0.997	0	3	Ubb
464	0	1.31967	0.817	0.389	0	3	LOC680121
465	0	1.2753	0.701	0.345	0	3	Cacybp
466	0	1.25491	0.914	0.603	0	3	RT1-A1
467	0	1.22335	0.998	0.983	0	3	Hsp90ab1
468	0	1.12476	0.437	0.141	0	3	7SK.235
469	0	0.986135	0.978	0.891	0	3	Ubc
470	0	0.77058	0.964	0.896	0	3	Rps16
471	7.58922793449706e-287	0.859155	0.972	0.845	1.3166551543559e-282	3	Btg2
472	1.03726262902981e-284	0.665223	0.201	0.029	1.79954693510381e-280	3	Dnaja4
473	8.60078750491394e-275	1.1467	0.831	0.58	1.49215062422752e-270	3	Atf3
474	7.93065512241275e-233	1.44165	0.224	0.048	1.37588935718739e-228	3	Slfn4
475	5.90408044373359e-218	0.812626	0.241	0.058	1.02429891618334e-213	3	Gm25541
476	6.28656232631697e-215	1.21221	0.334	0.108	1.09065569799273e-210	3	Cideb
477	2.55384274618699e-214	0.851077	0.905	0.729	4.43066178035981e-210	3	Jun
478	6.26232199922645e-192	0.811112	0.812	0.59	1.0864502436458e-187	3	Fosb
479	1.43158140332463e-186	0.881027	0.558	0.31	2.48365057662791e-182	3	Dnajb4
480	6.86671939708012e-186	0.651446	0.832	0.603	1.19130714819943e-181	3	Fos
481	3.19861724096135e-183	0.524266	0.189	0.042	5.54928105134385e-179	3	LOC680491
482	3.45477496865957e-169	0.471757	0.995	0.978	5.99368909312749e-165	3	Jund
483	1.79699057419713e-161	0.743448	0.379	0.172	3.11759894717459e-157	3	Ahsa1
484	4.70179987382498e-156	0.636492	0.254	0.084	8.15715260109896e-152	3	Swt1
485	5.28671996937096e-154	0.799673	0.647	0.412	9.17193047486169e-150	3	Ldhb
486	3.58151698810283e-149	0.397813	0.995	0.988	6.21357382265959e-145	3	AY172581.9
487	9.74008937564746e-137	0.588766	0.872	0.741	1.68980810578108e-132	3	Rhob
488	2.75634402828694e-134	0.821717	0.527	0.318	4.78198125467501e-130	3	Nr4a1
489	5.17114847240888e-125	0.665685	0.8	0.65	8.97142548478217e-121	3	Zfp36l1
490	8.72120780334838e-121	0.807743	0.19	0.061	1.51304234180291e-116	3	Mx1
491	2.22446572825057e-119	0.440973	0.972	0.931	3.85922559194192e-115	3	Ddx5
492	5.76883419933929e-119	0.643641	0.615	0.406	1.00083504524337e-114	3	Klf6
493	1.48836111098946e-117	0.380404	0.114	0.023	2.58215769145561e-113	3	Mx2
494	3.46764934971307e-117	0.268872	1	0.997	6.0160248568172e-113	3	B2m
495	5.77314034549326e-116	0.404181	0.936	0.878	1.00158211853963e-111	3	RT1-CE4
496	6.33715900624827e-111	0.408439	0.182	0.058	1.09943371599401e-106	3	AABR07031521.1
497	2.78498674810609e-107	0.616099	0.337	0.165	4.83167350928926e-103	3	RT1-T24-3
498	5.77435798252303e-106	0.290911	1	0.999	1.00179336638792e-101	3	H3f3a
499	9.45215072643104e-105	0.529976	0.76	0.591	1.63985362952852e-100	3	Cd74
500	2.44350487971826e-103	0.442835	0.153	0.045	4.23923661582322e-99	3	Sertad3
501	1.54789415798664e-102	0.374268	0.135	0.036	2.68544157469102e-98	3	Dedd2
502	3.31280298860596e-98	0.548905	0.322	0.158	5.74738190493249e-94	3	RT1-T24-4
503	2.3251705537617e-95	0.359663	0.958	0.9	4.03393839372118e-91	3	AABR07000398.1
504	2.06525020769351e-92	0.53043	0.303	0.152	3.58300258532747e-88	3	Stip1
505	9.22574243653622e-89	0.382237	0.78	0.608	1.60057405531467e-84	3	Egr1
506	7.37289266694784e-88	0.561795	0.612	0.435	1.27912314878878e-83	3	Klf4
507	2.61433409487477e-87	0.283695	1	0.998	4.53560822119824e-83	3	AY172581.24
508	3.67651037209921e-84	0.602204	0.595	0.439	6.37837784455492e-80	3	LOC102549726
509	4.04516085528194e-83	0.540574	0.456	0.288	7.01794956782864e-79	3	Sowahc
510	1.1038140018057e-76	1.03934	0.171	0.069	1.91500691173271e-72	3	Isg15
511	1.16070823024203e-76	0.65524	0.317	0.173	2.01371270864691e-72	3	Dnaaf2
512	1.62942492572226e-76	0.545239	0.283	0.146	2.82688930363555e-72	3	Vault
513	1.48748787200576e-75	0.41901	0.82	0.711	2.58064270914279e-71	3	Srsf5
514	9.23971882009709e-75	0.294929	0.127	0.04	1.60299881809864e-70	3	Slfn5
515	1.00886348163364e-71	0.475867	0.365	0.212	1.7502772542862e-67	3	Myadm
516	9.75195396663498e-71	0.332293	0.971	0.944	1.6918664936715e-66	3	Junb
517	1.16181648352094e-69	0.407462	0.788	0.666	2.01563541726047e-65	3	Hk2
518	1.14213689845923e-66	0.45898	0.463	0.299	1.98149330513693e-62	3	Filip1
519	1.31794281668551e-66	0.453293	0.216	0.103	2.28649899266769e-62	3	Azi2
520	4.35191537919218e-66	0.393236	0.199	0.089	7.55013799136051e-62	3	Tagap
521	2.64567418042566e-64	0.374403	0.855	0.767	4.58998013562047e-60	3	LOC100909712
522	2.60124249171036e-63	0.462042	0.523	0.374	4.5128955988683e-59	3	Susd6
523	2.01235738031071e-62	0.393308	0.121	0.043	3.49123881910105e-58	3	AABR07018078.1
524	4.1652754902188e-62	0.482424	0.553	0.41	7.2263364479806e-58	3	Bst2
525	5.79468657341969e-62	0.387963	0.647	0.512	1.00532017362258e-57	3	Slc38a2
526	2.00754120930164e-61	0.467064	0.51	0.371	3.48288324401742e-57	3	Gna15
527	1.4892217878491e-59	0.387072	0.184	0.085	2.58365087973941e-55	3	Chordc1
528	1.69861852793767e-58	0.42225	0.301	0.173	2.94693328411906e-54	3	RT1-S3
529	6.574613831373e-58	0.373402	0.59	0.442	1.1406297536049e-53	3	Zfp36l2
530	3.49392219719096e-57	0.431508	0.409	0.269	6.0616056199066e-53	3	P4ha1
531	2.85848609207082e-56	0.751393	0.198	0.1	4.95918752113366e-52	3	Ifi27l2b
532	2.27105537909058e-55	0.325998	0.103	0.035	3.94005397718425e-51	3	Ly6e
533	4.09928861943784e-55	0.266335	0.124	0.047	7.1118558258627e-51	3	MGC108823
534	7.11184668439279e-53	0.406954	0.734	0.639	1.23383428127531e-48	3	Zbed5
535	2.24027424124104e-52	0.485245	0.379	0.258	3.88665178112908e-48	3	Fkbp4
536	3.3729232295658e-52	0.652446	0.166	0.077	5.85168451097371e-48	3	Ifit2
537	5.84308104272992e-52	0.390164	0.231	0.125	1.01371613010321e-47	3	Ppid
538	1.54977405574784e-49	0.248689	0.106	0.039	2.68870300931692e-45	3	Y-RNA.4
539	6.01920345508263e-48	0.323828	0.151	0.069	1.04427160742228e-43	3	Klf2
540	4.23901232990874e-46	0.406134	0.454	0.335	7.35426249115867e-42	3	Hspa4
541	5.1123003655361e-46	0.438143	0.361	0.246	8.86932990416857e-42	3	Irf8
542	6.16590635186916e-46	0.292226	0.17	0.083	1.06972309298578e-41	3	F10
543	6.2126356471422e-46	0.265953	0.145	0.066	1.0778301584227e-41	3	RT1-CE7
544	2.91325965595557e-45	0.382289	0.734	0.631	5.05421417711733e-41	3	Dynll1
545	3.09243947371918e-45	0.344072	0.428	0.291	5.3650732429554e-41	3	Smad7
546	3.93299461208578e-45	0.440043	0.296	0.182	6.82335235250762e-41	3	Id1
547	6.02905432801703e-45	0.397178	0.357	0.237	1.04598063536768e-40	3	Id2
548	8.83658707393494e-45	0.334035	0.313	0.196	1.53305949145697e-40	3	Klra2
549	1.22132572491114e-44	0.422775	0.472	0.364	2.11887800014834e-40	3	Cct3
550	1.29846490507056e-44	0.441837	0.251	0.149	2.25270676380691e-40	3	Rgs2
551	1.93117691316502e-42	0.428374	0.574	0.465	3.35039882664999e-38	3	Lmna
552	2.06117291916337e-41	0.3579	0.574	0.474	3.57592889745653e-37	3	Epsti1
553	2.89184288678602e-41	0.406063	0.388	0.269	5.01705822428507e-37	3	Txnip
554	7.9135243112618e-39	0.266064	0.142	0.069	1.37291733276081e-34	3	Rhov
555	3.30620345812657e-38	0.335022	0.226	0.137	5.73593237950379e-34	3	MGC95208
556	5.5560650492696e-38	0.306699	0.654	0.559	9.63921725397783e-34	3	Ypel3
557	8.37743919810679e-37	0.348427	0.722	0.655	1.45340192647955e-32	3	Ptms
558	5.44338700136668e-35	0.268386	0.135	0.067	9.44373210867106e-31	3	Dbp
559	4.40598866964434e-34	0.426172	0.254	0.165	7.64394974296596e-30	3	Tp53rk
560	3.5810608422537e-33	0.30929	0.241	0.154	6.21278245522595e-29	3	Ubqln1
561	6.15794827440574e-33	0.384207	0.439	0.346	1.06834244612665e-28	3	Nfil3
562	2.93156932035305e-32	0.247021	0.107	0.05	5.0859796138805e-28	3	Slc25a25
563	3.65082075590605e-32	0.329483	0.521	0.43	6.3338089294214e-28	3	Btg1
564	5.46302425626024e-31	0.320164	0.581	0.505	9.4778007821859e-27	3	Il18
565	1.89925324763176e-28	0.315881	0.512	0.431	3.29501445931634e-24	3	Tnfaip8l2
566	3.56467337129679e-28	0.295456	0.246	0.164	6.18435183186279e-24	3	Tmem33
567	5.95575596494322e-28	0.329012	0.312	0.221	1.033264102358e-23	3	Irf1
568	5.51333069123625e-27	0.356097	0.322	0.242	9.56507741622576e-23	3	St13
569	5.84854150293632e-27	0.298464	0.677	0.608	1.01466346534442e-22	3	Ube2d3
570	1.78366847351132e-26	0.327617	0.98	0.963	3.09448643469479e-22	3	Sat1
571	1.93084149494224e-26	0.29396	0.751	0.696	3.3498169095753e-22	3	Ppp1r15a
572	1.41962638025715e-25	0.271393	0.639	0.575	2.46290980710812e-21	3	Rhog
573	1.45626916069305e-25	0.249598	0.611	0.519	2.52648136688637e-21	3	Gadd45g
574	1.72868183690306e-24	0.258176	0.237	0.159	2.99909011884311e-20	3	Pdgfa
575	1.77120649379234e-24	0.246216	0.265	0.183	3.07286614608034e-20	3	Sik1
576	5.01782940709848e-24	0.243716	0.608	0.529	8.70543223837515e-20	3	Snx18
577	1.00507309482042e-23	0.276593	0.409	0.322	1.74370131220394e-19	3	Arl4a
578	1.69235908563378e-23	0.43573	0.502	0.42	2.93607377766605e-19	3	Hmox1
579	8.19928111402163e-23	0.309429	0.215	0.147	1.42249328047161e-18	3	Oasl2
580	9.24491182543887e-23	0.246479	0.297	0.216	1.60389975259539e-18	3	Arhgap45
581	1.65366776073681e-22	0.302043	0.311	0.236	2.8689481981023e-18	3	Stat3
582	3.74365998426361e-22	0.283118	0.402	0.313	6.49487570669894e-18	3	Ddit3
583	5.96023663455511e-22	0.30341	0.429	0.361	1.03404145372897e-17	3	Ntan1
584	1.15855323130932e-21	0.271381	0.499	0.416	2.00997400099854e-17	3	Ier5
585	8.96321564260361e-21	0.273198	0.513	0.442	1.5550282818353e-16	3	Zc3h12a
586	1.45351060682023e-19	0.328477	0.312	0.234	2.52169555177242e-15	3	RT1-Ba
587	3.97400060595759e-19	0.282847	0.418	0.354	6.89449365127582e-15	3	RT1-CE5
588	4.56094243400749e-19	0.258238	0.204	0.14	7.91277902875959e-15	3	Hhex
589	1.00415263342676e-18	0.279555	0.168	0.112	1.74210440373208e-14	3	Arid5a
590	4.53775914185859e-18	0.255682	0.788	0.771	7.87255833521047e-14	3	Ifi27
591	3.11131877679734e-17	0.269191	0.216	0.154	5.3978269458657e-13	3	Bambi
592	3.44744106382588e-16	0.269391	0.382	0.31	5.98096550163151e-12	3	RT1-Da
593	9.62358583849054e-16	0.326627	0.317	0.254	1.66959590711972e-11	3	Coq10b
594	3.33899198320586e-15	0.304501	0.28	0.223	5.79281719166385e-11	3	Ezr
595	3.23194587189686e-10	0.292214	0.171	0.129	5.60710289315386e-06	3	Mid1ip1
596	1.06046969661526e-09	0.426248	0.23	0.188	1.83980887665781e-05	3	Rgcc
597	7.84069858338361e-09	0.243665	0.174	0.138	0.000136028	3	Tbpl1
598	4.26092835141598e-08	0.349622	0.522	0.493	0.000739228	3	Ch25h
599	6.13462520218283e-06	0.260917	0.377	0.359	0.10643	3	Polr2d
600	5.92893557510187e-05	0.320255	0.649	0.678	1	3	Plac8
601	0	2.868	0.974	0.173	0	4	Stmn1
602	0	2.72153	0.768	0.117	0	4	Hist1h2an
603	0	2.54114	0.992	0.472	0	4	Hmgb2
604	0	2.49742	0.768	0.031	0	4	Ube2c
605	0	2.38388	0.776	0.012	0	4	Top2a
606	0	2.03397	0.997	0.709	0	4	AABR07026311.1
607	0	1.96119	0.84	0.068	0	4	Birc5
608	0	1.91846	0.767	0.074	0	4	Pttg1
609	0	1.88984	0.644	0.023	0	4	Cenpf
610	0	1.88113	0.734	0.157	0	4	Hist1h1e
611	0	1.88035	0.762	0.036	0	4	Mki67
612	0	1.87721	0.987	0.674	0	4	Tuba1b
613	0	1.87351	0.72	0.036	0	4	Prc1
614	0	1.86826	0.78	0.053	0	4	Spc24
615	0	1.7981	0.892	0.453	0	4	Arl6ip1
616	0	1.67413	0.63	0.007	0	4	Nusap1
617	0	1.64243	0.672	0.062	0	4	Cdkn3
618	0	1.58688	0.688	0.026	0	4	Cdk1
619	0	1.56436	0.635	0.021	0	4	Tpx2
620	0	1.56166	0.626	0.042	0	4	AABR07000658.2
621	0	1.51543	0.967	0.534	0	4	Dbi
622	0	1.50892	0.538	0.021	0	4	Hist1h1b
623	0	1.45506	0.979	0.599	0	4	Hmgn2
624	0	1.40315	0.969	0.661	0	4	Tubb5
625	0	1.3941	0.926	0.435	0	4	H2afv
626	0	1.38471	0.679	0.061	0	4	Cks1b
627	0	1.35219	0.97	0.552	0	4	Ran
628	0	1.34685	0.52	0.023	0	4	Ccnb1
629	0	1.279	0.806	0.288	0	4	Tubb4b
630	0	1.23673	0.553	0.017	0	4	Cdca3
631	0	1.20944	0.593	0.047	0	4	Cenpw
632	0	1.20646	0.63	0.124	0	4	Dut
633	0	1.18204	0.973	0.71	0	4	Hint1
634	0	1.1607	0.524	0.055	0	4	Dlgap5
635	0	1.15614	0.466	0.029	0	4	LOC100359539
636	0	1.13731	0.535	0.017	0	4	Nuf2
637	0	1.13228	0.554	0.05	0	4	Smc4
638	0	1.10923	0.53	0.021	0	4	Cdca8
639	0	1.09632	0.452	0.036	0	4	LOC102548682
640	0	1.0941	0.595	0.088	0	4	H2afx
641	0	1.09185	0.918	0.5	0	4	Selenoh
642	0	1.07931	0.81	0.337	0	4	Anp32b
643	0	1.01733	0.7	0.206	0	4	Nucks1
644	0	1.0046	0.568	0.096	0	4	Dctpp1
645	0	0.980019	0.426	0.039	0	4	Fam111a
646	0	0.975761	0.412	0.011	0	4	Hmmr
647	0	0.967067	0.424	0.013	0	4	Pclaf
648	0	0.938695	0.413	0.06	0	4	Hist1h2bo
649	0	0.918717	0.715	0.248	0	4	Tmpo
650	0	0.894966	0.442	0.019	0	4	Aurkb
651	0	0.879301	0.315	0.009	0	4	Hist1h1d
652	0	0.872376	0.405	0.01	0	4	Bub1
653	0	0.872193	0.329	0.009	0	4	Cdc20
654	0	0.864274	0.422	0.078	0	4	Hist1h1c
655	0	0.864136	0.558	0.135	0	4	Dnajc9
656	0	0.856566	0.526	0.117	0	4	Psip1
657	0	0.854347	0.437	0.032	0	4	Ska2
658	0	0.850317	0.539	0.105	0	4	Lsm2
659	0	0.847181	0.995	0.932	0	4	Ppia
660	0	0.818333	0.386	0.01	0	4	Spc25
661	0	0.792333	0.562	0.154	0	4	Mrps12
662	0	0.790881	0.353	0.009	0	4	Cenpe
663	0	0.783172	0.374	0.014	0	4	Ccna2
664	0	0.772835	0.322	0.005	0	4	Kif20b
665	0	0.767566	0.352	0.024	0	4	Hist2h3c2.4
666	0	0.767209	0.339	0.049	0	4	Hist1h2ao.1
667	0	0.762864	0.319	0.019	0	4	Hist2h2ac
668	0	0.757983	0.347	0.027	0	4	Cenpa
669	0	0.75119	0.275	0.016	0	4	Hist1h2ah
670	0	0.747974	0.484	0.109	0	4	Tacc3
671	0	0.744031	0.429	0.046	0	4	Ccdc34
672	0	0.743507	0.407	0.042	0	4	Cenpm
673	0	0.738482	0.395	0.068	0	4	Reep4
674	0	0.715414	0.419	0.061	0	4	Rrm1
675	0	0.713117	0.328	0.006	0	4	Kif11
676	0	0.69427	0.281	0.014	0	4	Knstrn
677	0	0.683908	0.376	0.071	0	4	Lig1
678	0	0.667008	0.316	0.01	0	4	Kif22
679	0	0.648835	0.409	0.066	0	4	Dhfr
680	0	0.645943	0.387	0.067	0	4	Nrm
681	0	0.64578	0.298	0.009	0	4	Ndc80
682	0	0.622863	0.344	0.033	0	4	Haus4
683	0	0.617345	0.379	0.056	0	4	Tk1
684	0	0.614933	0.341	0.031	0	4	Cdkn2c
685	1.04338643039015e-302	0.880066	0.671	0.22	1.81017111808388e-298	4	Smc2
686	8.75912866873108e-302	0.672997	0.436	0.097	1.51962123273815e-297	4	Csrp2
687	4.83783607170878e-301	0.876864	0.745	0.278	8.39316180080757e-297	4	Lsm3
688	8.54696756921071e-297	0.635874	0.446	0.103	1.48281340358237e-292	4	Rfc4
689	1.00083502472987e-295	0.800113	0.638	0.202	1.73634868440385e-291	4	Sptssa
690	2.94708349891575e-289	0.96583	0.719	0.275	5.11289516226893e-285	4	Dek
691	1.1230502285698e-281	0.773901	0.51	0.14	1.94837984154575e-277	4	Siva1
692	7.5686907312846e-281	0.898197	0.794	0.335	1.31309215497057e-276	4	Ndufa12
693	2.01008995965819e-280	0.718245	0.5	0.133	3.487305071011e-276	4	Prim1
694	2.40328919353328e-268	0.993098	0.898	0.482	4.16946642186089e-264	4	Calm3
695	6.4518690332623e-255	0.698136	0.548	0.167	1.11933475858068e-250	4	Rpa3
696	8.0114999201149e-254	0.68773	0.558	0.172	1.38991512114073e-249	4	Ubl4a
697	1.7717945609313e-247	0.876342	0.8	0.361	3.07388638375971e-243	4	AABR07035218.1
698	1.08206453367693e-246	0.7377	0.611	0.206	1.87727375947611e-242	4	Hmgb1
699	1.33155732348994e-246	0.866908	0.917	0.547	2.31011880052269e-242	4	Txn1
700	1.0545173466001e-242	0.768484	0.624	0.216	1.82948214461652e-238	4	Gmnn
701	4.82624955328168e-242	0.694294	0.657	0.232	8.37306034998839e-238	4	Anp32e
702	6.29632200031215e-236	0.824468	0.866	0.457	1.09234890383416e-231	4	Ndufa11
703	2.05793505214534e-234	0.762285	0.721	0.29	3.57031152196694e-230	4	Lsm4
704	1.22254648043741e-225	0.816073	0.856	0.463	2.12099588891086e-221	4	Lsm5
705	3.10453247643083e-223	0.796206	0.892	0.511	5.38605339335985e-219	4	Snrpd1
706	5.30551600191684e-220	0.704492	0.683	0.264	9.20453971172553e-216	4	Nop10
707	3.67227456826233e-217	0.864243	0.822	0.439	6.37102914847832e-213	4	Ranbp1
708	1.40418670355826e-215	0.946156	0.777	0.394	2.43612351200322e-211	4	Cd99
709	2.79011729576482e-212	0.808118	0.825	0.428	4.84057449642239e-208	4	Hmgn1
710	2.63707674346912e-206	0.930084	0.896	0.6	4.57506444224458e-202	4	Jpt1
711	6.49873260567852e-205	0.718106	0.969	0.762	1.12746511975917e-200	4	Elob
712	1.4158380423891e-202	0.671397	0.657	0.259	2.45633741974084e-198	4	Thoc7
713	6.76042646639218e-202	0.652575	0.652	0.254	1.17286638765438e-197	4	Banf1
714	1.57524550483828e-200	1.00559	0.619	0.256	2.73289342634393e-196	4	Tagln2
715	1.29164974096655e-198	0.946789	0.542	0.199	2.24088313560287e-194	4	Hopx
716	2.80843791633252e-198	0.706657	0.941	0.645	4.87235894104529e-194	4	Erh
717	4.76175972992074e-196	0.710915	0.943	0.674	8.2611769554395e-192	4	Fkbp2
718	7.08871597954474e-196	0.751081	0.951	0.712	1.22982133529122e-191	4	Ppial4d
719	4.56815569394863e-195	0.752513	0.842	0.44	7.92529331343148e-191	4	Cks2
720	1.56331951526831e-193	1.07419	0.658	0.29	2.71220302703898e-189	4	Spp1
721	4.95992575562162e-185	0.632169	0.618	0.244	8.60497519342794e-181	4	Dtymk
722	2.31446673204782e-183	0.737629	0.891	0.53	4.01536833342976e-179	4	Cox7b
723	1.88376388136209e-181	0.950022	0.939	0.751	3.26814195777509e-177	4	Prdx1
724	1.52674798641326e-180	0.692334	0.682	0.292	2.64875508162836e-176	4	Ube2s
725	1.60539035933571e-179	0.73934	0.908	0.624	2.78519173441152e-175	4	Uqcrq
726	2.04810234150283e-171	0.746032	0.529	0.201	3.55325275227326e-167	4	Anxa2
727	2.5594310026048e-165	0.670983	0.74	0.365	4.44035684641908e-161	4	Ndufab1
728	2.15026932995953e-164	0.744999	0.811	0.466	3.7305022605468e-160	4	Tmem256
729	6.93073991004145e-159	0.935878	0.967	0.807	1.20241406699309e-154	4	Tspo
730	1.39271426332638e-157	1.28756	0.501	0.202	2.41621997544494e-153	4	Cxcl1
731	2.73532297443081e-154	0.674813	0.809	0.441	4.74551182834001e-150	4	Ndufa2
732	5.40187812371486e-153	0.794897	0.917	0.626	9.37171835683292e-149	4	Vim
733	8.74149179437703e-152	0.667684	0.81	0.447	1.51656141140647e-147	4	Nap1l1
734	4.74848238843852e-148	0.645025	0.931	0.708	8.23814209570198e-144	4	Atp5if1
735	1.41125524102226e-145	0.626009	0.9	0.583	2.44838671764953e-141	4	Atp5pf
736	7.70088460611652e-144	0.652643	0.816	0.467	1.33602647031516e-139	4	Atp5po
737	4.23046150545585e-142	0.656737	0.692	0.341	7.33942766581535e-138	4	LOC680254
738	1.45581028746594e-139	0.831862	0.548	0.245	2.52568526772465e-135	4	Lgals3
739	2.27611939848042e-138	1.04973	0.297	0.087	3.94883954442369e-134	4	S100a8
740	3.53707018075234e-138	0.646455	0.464	0.181	6.13646305658724e-134	4	Gpnmb
741	5.70818936771357e-137	0.673619	0.951	0.796	9.90313773404627e-133	4	Nme2
742	8.47946998912243e-136	0.647031	0.738	0.392	1.47110324841285e-131	4	Calm2
743	1.71320064474153e-135	0.615898	0.446	0.173	2.97223179856208e-131	4	Folr2
744	1.43985363550013e-134	0.658548	0.884	0.592	2.49800207222917e-130	4	Bola2
745	3.503788605451e-130	0.650493	0.896	0.646	6.07872285159694e-126	4	Cox5a
746	5.20153144061352e-97	0.943623	0.697	0.435	9.0241368963204e-93	4	Prdx5
747	1.00877883988866e-65	0.919702	0.782	0.582	1.75013040932284e-61	4	Ccl2
748	8.55007473821868e-62	0.625433	0.416	0.21	1.48335246633356e-57	4	LOC684797
749	3.66935009250341e-54	0.899756	0.505	0.311	6.36595547548417e-50	4	Mt1
750	9.02418954539592e-27	0.659019	0.969	0.933	1.56560664423074e-22	4	Lyz2
751	4.11258960986479e-125	1.73358	0.997	0.994	7.13493171415443e-121	5	AC134224.3
752	2.10952178934552e-103	1.52775	0.997	0.998	3.65980935233554e-99	5	AY172581.24
753	7.65446951888879e-100	1.61758	0.973	0.99	1.32797391683202e-95	5	AY172581.9
754	6.20656071993497e-69	1.09373	0.973	0.984	1.07677621930152e-64	5	Mt-co3
755	7.437045997907e-66	1.19416	0.915	0.969	1.29025311017689e-61	5	Mt-nd4
756	7.1662249112854e-65	1.07886	0.976	0.986	1.2432683598589e-60	5	Mt-co1
757	8.38957423397114e-58	0.876938	0.991	0.994	1.45550723385165e-53	5	Mt-cyb
758	9.07332581066215e-56	0.835786	0.997	0.998	1.57413129489178e-51	5	Mt-co2
759	7.20061398455372e-45	1.16416	0.806	0.922	1.24923452018023e-40	5	Csf1r
760	1.98029278945176e-40	1.05309	0.891	0.978	3.43560996041986e-36	5	Psap
761	5.44093657482291e-37	0.811463	0.991	0.995	9.43948086366026e-33	5	Mt-atp6
762	2.84611618081776e-33	0.886252	0.861	0.949	4.93772696210074e-29	5	Mt-nd2
763	1.06796544456628e-32	0.997986	0.809	0.92	1.85281324977803e-28	5	Mt-nd1
764	1.09900714047482e-25	1.41252	0.742	0.838	1.90666748800976e-21	5	Dusp1
765	1.14832927450965e-16	1.09564	0.676	0.809	1.99223645834679e-12	5	Hspa5
766	3.31256407249051e-13	1.19408	0.636	0.783	5.74696740936378e-09	5	LOC100909712
767	6.99739166627209e-12	0.804761	0.773	0.93	1.21397748018154e-07	5	RT1-A2
768	1.92440860208369e-11	1.49013	0.57	0.624	3.33865648375499e-07	5	AC134224.1
769	8.26647553183342e-11	1.5347	0.5	0.532	1.43415084001778e-06	5	Jmjd1c
770	9.95152945007943e-10	1.44065	0.639	0.756	1.72649084429428e-05	5	Jun
771	2.54965663134639e-09	0.704403	0.685	0.891	4.42339928972285e-05	5	RT1-CE4
772	3.3316288109711e-09	1.52189	0.5	0.542	5.78004282415376e-05	5	C3
773	5.5826212216121e-09	0.882092	0.645	0.849	9.68528955737484e-05	5	Pabpc1
774	7.46992395203936e-09	0.933352	0.724	0.912	0.000129596	5	AABR07000398.1
775	1.07536931593671e-08	0.466053	0.364	0.754	0.000186566	5	Pdia6
776	1.61806792777927e-08	0.948088	0.636	0.842	0.000280719	5	Son
777	4.26432340076384e-08	0.658809	0.821	0.922	0.000739817	5	Ier3
778	7.83733155174082e-08	1.1217	0.642	0.766	0.0013597	5	Ctsd
779	2.99266947960748e-07	0.583451	0.758	0.945	0.00519198	5	Grn
780	3.00329104608321e-07	0.797987	0.258	0.516	0.00521041	5	Cd9
781	3.57957141532089e-07	0.60196	0.17	0.364	0.0062102	5	Pde4b
782	3.664660077193e-07	1.37864	0.524	0.598	0.00635782	5	Zfp36
783	5.7697902820773e-07	0.533863	0.224	0.462	0.01001	5	Tax1bp1
784	5.92973055577863e-07	0.503633	0.161	0.349	0.0102875	5	Xrn2
785	8.60044148025977e-07	0.513135	0.285	0.58	0.0149209	5	NEWGENE-619861
786	1.62758010053237e-06	0.473048	0.197	0.399	0.0282369	5	Gpr34
787	2.65406572738432e-06	0.479196	0.309	0.613	0.0460454	5	Arhgdia
788	3.41062335212442e-06	0.503641	0.23	0.456	0.0591709	5	Zc3h12a
789	4.0168227536278e-06	0.933911	0.724	0.952	0.0696879	5	Junb
790	4.30570885285318e-06	0.501859	0.148	0.312	0.0746997	5	Nptn
791	5.40473076464469e-06	0.593449	0.27	0.527	0.0937667	5	Dpp7
792	1.00307696838794e-05	0.589837	0.273	0.528	0.174024	5	Slc3a2
793	1.29484796988545e-05	0.544079	0.152	0.31	0.224643	5	Itgb1
794	1.50390662180659e-05	0.490647	0.233	0.453	0.260913	5	Tlr2
795	1.75501429901664e-05	0.495194	0.139	0.285	0.304477	5	Ugt1a5
796	2.57469040233412e-05	0.4538	0.736	0.961	0.446683	5	Laptm5
797	3.58052540870619e-05	0.47856	0.161	0.314	0.621185	5	Atp2a2
798	4.4984802444055e-05	0.463283	0.155	0.299	0.780441	5	Gnai3
799	4.53765508098073e-05	0.48104	0.112	0.233	0.787238	5	Glb1
800	4.62321604037171e-05	0.544968	0.158	0.309	0.802082	5	Rab8b
801	5.18373274257208e-05	1.26402	0.524	0.635	0.899326	5	Egr1
802	7.52969895611029e-05	0.478605	0.324	0.611	1	5	Eif4g2
803	7.6682777920995e-05	0.489826	0.173	0.329	1	5	Pnn
804	8.37227692041501e-05	0.489681	0.103	0.215	1	5	Trpc4ap
805	9.50095346173562e-05	0.52959	0.13	0.259	1	5	Scamp2
806	0.000112589	0.524047	0.215	0.399	1	5	Susd6
807	0.00012373	0.514243	0.185	0.337	1	5	Errfi1
808	0.00012614	1.16732	0.521	0.625	1	5	Fosb
809	0.000127181	0.531761	0.179	0.333	1	5	Fam107b
810	0.000136193	0.466705	0.076	0.166	1	5	Srsf10
811	0.000140308	0.461962	0.121	0.238	1	5	Zeb2
812	0.000162216	1.01923	0.512	0.697	1	5	Calr
813	0.000162654	0.533454	0.252	0.461	1	5	Gm2a
814	0.00017408	0.545528	0.245	0.453	1	5	Tcn2
815	0.00017548	0.738271	0.17	0.32	1	5	Vps13c
816	0.000183818	0.837395	0.57	0.799	1	5	Cfh
817	0.000205478	0.482244	0.188	0.341	1	5	Atp1b1
818	0.000212487	0.618936	0.233	0.432	1	5	Rrbp1
819	0.000212701	0.662914	0.191	0.349	1	5	Csrnp1
820	0.000239445	0.53078	0.133	0.256	1	5	Irak2
821	0.000269265	0.577431	0.176	0.327	1	5	Tcf25
822	0.000273059	0.597033	0.164	0.305	1	5	Sfpq
823	0.000316239	0.562151	0.17	0.311	1	5	Cybb
824	0.000341345	0.638687	0.215	0.381	1	5	Timp1
825	0.000412823	0.504629	0.167	0.304	1	5	Wapl
826	0.000419335	0.474769	0.212	0.381	1	5	Cttnbp2nl
827	0.000434356	0.519959	0.118	0.226	1	5	Sec63
828	0.000438649	0.472385	0.285	0.509	1	5	Mef2c
829	0.000466111	0.545477	0.197	0.355	1	5	Mtfr2
830	0.000481315	1.03345	0.473	0.588	1	5	Srgap2
831	0.000499198	0.47971	0.127	0.228	1	5	RT1-Db1
832	0.000500785	0.500271	0.221	0.395	1	5	Rin2
833	0.000544888	0.690755	0.236	0.427	1	5	Ddx39b
834	0.000557394	0.540321	0.197	0.356	1	5	App
835	0.000585448	0.625484	0.221	0.396	1	5	Srsf7
836	0.000698717	0.541901	0.194	0.343	1	5	Vasp
837	0.000724799	0.475663	0.136	0.249	1	5	Sqstm1
838	0.00072718	0.502181	0.376	0.674	1	5	Picalm
839	0.000813322	0.544403	0.248	0.443	1	5	Ptprc
840	0.0008387	0.598444	0.164	0.295	1	5	Chd4
841	0.000937349	0.471691	0.23	0.4	1	5	Slfn2
842	0.000989642	0.472941	0.109	0.204	1	5	Nsd3
843	0.00101949	0.751218	0.218	0.385	1	5	Fyb1
844	0.0010278	0.510625	0.127	0.233	1	5	AABR07029605.1
845	0.00104983	0.796665	0.127	0.232	1	5	Rdm1
846	0.00109822	0.500167	0.142	0.256	1	5	Pttg1ip
847	0.00114677	0.718833	0.179	0.317	1	5	Atp1a1
848	0.0011795	0.497842	0.091	0.175	1	5	Gnl3
849	0.00118329	0.573061	0.394	0.71	1	5	Ppp1r15a
850	0.00120381	0.476988	0.145	0.259	1	5	Acin1
851	0.00129068	0.629481	0.27	0.477	1	5	Srrm1
852	0.00130986	0.583505	0.176	0.307	1	5	Arhgap15
853	0.00135609	1.10911	0.209	0.174	1	5	AC134224.2
854	0.00135865	0.513024	0.124	0.225	1	5	LOC498750
855	0.00157458	1.16601	0.409	0.499	1	5	Mt-atp8
856	0.00158714	0.569229	0.248	0.432	1	5	Itgb2
857	0.0016251	1.19894	0.394	0.46	1	5	Mt-nd4l
858	0.00164392	0.522064	0.161	0.279	1	5	Zyx
859	0.00169129	0.582419	0.142	0.252	1	5	Rbbp6
860	0.00174674	0.731179	0.385	0.701	1	5	Nfkbiz
861	0.00178514	0.594924	0.133	0.238	1	5	Atxn2l
862	0.00189651	0.543135	0.209	0.361	1	5	Tpp1
863	0.00196956	1.1543	0.224	0.195	1	5	Sik1
864	0.00197912	0.468635	0.206	0.323	1	5	RT1-Da
865	0.00200587	0.555891	0.182	0.312	1	5	Ddx3x
866	0.00202502	0.981509	0.509	0.691	1	5	Hsp90b1
867	0.00225486	0.570911	0.145	0.251	1	5	Tra2a
868	0.00226887	0.487257	0.121	0.214	1	5	Taf7
869	0.00228359	0.650612	0.276	0.483	1	5	Mapkapk2
870	0.00235238	0.467927	0.152	0.262	1	5	Tsc22d2
871	0.00237251	0.48051	0.185	0.314	1	5	Adrb2
872	0.00242436	0.598594	0.182	0.314	1	5	Rpn1
873	0.00257216	0.457878	0.1	0.182	1	5	Ubl3
874	0.00273947	0.520676	0.103	0.186	1	5	Eed
875	0.00287912	0.493908	0.136	0.236	1	5	Slc11a1
876	0.00314002	0.520367	0.091	0.167	1	5	Pgs1
877	0.0032799	0.511072	0.085	0.157	1	5	Ankrd13a
878	0.00363336	0.90088	0.533	0.638	1	5	Fos
879	0.00395648	0.488801	0.094	0.169	1	5	Itm2a
880	0.00413081	0.589104	0.085	0.155	1	5	Rasa4
881	0.00419533	0.6775	0.248	0.417	1	5	Sf1
882	0.00420364	0.516308	0.142	0.242	1	5	Ankrd11
883	0.00424048	0.692063	0.133	0.226	1	5	Hivep3
884	0.00433845	0.487621	0.158	0.265	1	5	Irf8
885	0.0043809	0.502551	0.115	0.201	1	5	Foxn3
886	0.00446698	0.519669	0.745	0.958	1	5	RT1-CE10
887	0.00450586	0.577915	0.224	0.375	1	5	Zmiz1
888	0.00451881	0.599906	0.164	0.277	1	5	Nucb1
889	0.00533709	0.499962	0.155	0.259	1	5	Ktn1
890	0.00580471	0.895914	0.521	0.687	1	5	Hk2
891	0.00661325	0.51122	0.103	0.177	1	5	Acsl4
892	0.00664659	0.498025	0.1	0.172	1	5	Nr4a2
893	0.0077209	0.706125	0.252	0.424	1	5	Hdlbp
894	0.007814	0.471881	0.115	0.193	1	5	RT1-S3
895	0.00804975	0.589527	0.173	0.284	1	5	Wdr26
896	0.00851142	0.462812	0.127	0.212	1	5	Tep1
897	0.00903295	0.627216	0.173	0.283	1	5	Git2
898	0.00911385	0.553544	0.148	0.243	1	5	Themis2
899	0.00970059	0.611108	0.203	0.329	1	5	Pcmtd1
900	0.00979793	0.582975	0.124	0.206	1	5	Cdk11b

## Sheet: Table S4
	p_val	avg_log2FC	pct.1	pct.2	p_val_adj
Ap2s1	0	1.51101	0.818	0.257	0
Apoe	0	1.79658	1	0.956	0
Folr2	0	1.61806	0.699	0.068	0
Taldo1	0	1.27207	0.918	0.548	0
AC134224.3	0	-2.19472	0.982	0.997	0
Prdx5	0	3.09375	0.92	0.338	0
Basp1	0	-1.50152	0.814	0.933	0
Fabp5	0	1.39234	0.687	0.146	0
S100a4	0	1.26558	0.913	0.517	0
S100a8	0	2.92519	0.465	0.013	0
Gpnmb	0	1.78367	0.722	0.072	0
Hk2	0	-1.3153	0.498	0.731	0
Clec7a	0	1.31467	0.571	0.064	0
Cst3	0	-2.3594	0.999	1	0
Dnaja1	0	-2.36527	0.759	0.832	0
Sec61b	0	1.26305	0.899	0.455	0
Prdx1	0	1.92876	0.976	0.714	0
Timp1	0	1.30088	0.768	0.278	0
Tsc22d3	0	-1.48204	0.333	0.619	0
Lyz2	0	1.92766	0.996	0.921	0
Tspo	0	2.18918	0.987	0.778	0
Hspa8	0	-1.49365	0.95	0.958	0
Cox5a	0	1.32192	0.941	0.597	0
Anxa2	0	2.04211	0.721	0.103	0
C3	0	-1.90727	0.168	0.636	0
Spp1	0	3.35406	0.957	0.159	0
Cxcl1	0	3.33188	0.772	0.088	0
Hopx	0	2.22139	0.739	0.097	0
Dbi	0	1.45943	0.923	0.48	0
Btg2	0	-1.54726	0.786	0.883	0
Tagln2	0	1.65318	0.69	0.183	0
Ltc4s	0	-1.31396	0.395	0.673	0
Uqcrq	0	1.33443	0.943	0.572	0
Hint1	0	1.77278	0.974	0.67	0
Sparc	0	-1.79714	0.882	0.985	0
Tmem256	0	1.39399	0.884	0.396	0
Ccl2	0	1.40202	0.898	0.522	0
Nme2	0	1.4237	0.979	0.765	0
Lgals3	0	2.49588	0.863	0.12	0
Cd83	0	-1.25527	0.869	0.94	0
Mt1	0	1.55134	0.652	0.244	0
Vim	0	1.81777	0.954	0.573	0
Jund	0	-1.53299	0.944	0.989	0
AABR07026311.1	0	1.32773	0.938	0.681	0
Cd14	0	2.05761	0.929	0.351	0
RT1-CE10	0	-1.54327	0.894	0.97	0
RT1-A2	0	-1.73405	0.823	0.953	0
Cd99	0	1.44425	0.841	0.32	0
Tmem119	0	-1.26384	0.125	0.443	0
Hspa1b	2.40821e-289	-3.19617	0.025	0.319	4.178e-285
Fos	1.57237e-248	-1.43808	0.466	0.68	2.7279e-244
Cd74	1.18971e-240	-1.78778	0.495	0.647	2.06403e-236
Hsph1	1.98679e-211	-1.51795	0.074	0.313	3.44688e-207
Dnajb1	1.89787e-207	-1.71135	0.267	0.47	3.29261e-203
Jun	3.31658e-204	-1.51392	0.686	0.772	5.75393e-200
Atf3	5.38505e-196	-1.29048	0.5	0.646	9.34252e-192
Hspb1	3.38228e-172	-3.01326	0.112	0.329	5.86792e-168
Bag3	6.33865e-131	-1.2582	0.087	0.259	1.09969e-126
RT1-Ba	7.2548e-75	-1.35733	0.15	0.27	1.25863e-70
RT1-Da	5.16802e-67	-1.60153	0.241	0.341	8.966e-63

## Sheet: Table S5
Metabolites	Compound ID	Super Class	Class	Sub Class
Hydroxycarbene	HMDB0253258	Organic oxygen compounds	Organooxygen compounds	Unclassified
Hypoxanthine	HMDB0000157	Organoheterocyclic compounds	Imidazopyrimidines	Purines and purine derivatives
Taurine	HMDB0000251	Organic acids and derivatives	Organic sulfonic acids and derivatives	Organosulfonic acids and derivatives
gamma-Butyrolactone; But-2-enoic acid	HMDB0000549; HMDB0010720	Organoheterocyclic compounds; Lipids and lipid-like molecules	Lactones; Fatty Acyls	Gamma butyrolactones; Fatty acids and conjugates
2-Methoxybenzenethiol; Kahweofuran; 2-Acetyl-5-methylthiophene; 2-Propanoylthiophene; 2-(Methylthio)phenol; 2-Acetyl-3-methylthiophene	HMDB0032571; HMDB0032922; HMDB0033130; HMDB0033159; HMDB0041281; HMDB0041502	Benzenoids; Organosulfur compounds; Organic oxygen compounds; Organic oxygen compounds; Organosulfur compounds; Organic oxygen compounds	Thiophenols; Thioethers; Organooxygen compounds; Organooxygen compounds; Thioethers; Organooxygen compounds	Unclassified; Aryl thioethers; Carbonyl compounds; Carbonyl compounds; Aryl thioethers; Carbonyl compounds
(2E,4E)-2,4-Hexadienoic acid	HMDB0029581	Lipids and lipid-like molecules	Fatty Acyls	Fatty acids and conjugates
(S)-9-Hydroxy-10-undecenoic acid; 3-Nonanon-1-yl acetate	HMDB0032662; HMDB0037179	Organic acids and derivatives; Lipids and lipid-like molecules	Hydroxy acids and derivatives; Fatty Acyls	Medium-chain hydroxy acids and derivatives; Fatty alcohol esters
Valerenic acid; Curcumanolide A; Curcumenone; Curcumenol; Oxysolavetivone; 7-Hydroxycostal; Dehydrocurdione; 1,10-Epoxygermacrone; Petasalbin; alpha-Rotunol; Germacrone 4,5-epoxide; Marasmene; 3-Phenylpropyl hexanoate; Procurcumenol; (1alpha,4beta,5beta)-4-Hydroxy-7(11),10(14)-guaiadien-8-one; Zerumbone oxide; Isocurcumenol; Cyclodehydroisolubimin; xi-2-Hydroxy-1,3,5-bisabolatrien-9-one; 7,9-Illu…	HMDB0030016; HMDB0033252; HMDB0033253; HMDB0033960; HMDB0034956; HMDB0035202; HMDB0035407; HMDB0035408; HMDB0035639; HMDB0035869; HMDB0035889; HMDB0036035; HMDB0036390; HMDB0036427; HMDB0036449; HMDB0036466; HMDB0036647; HMDB0037038; HMDB0038698; HMDB0038795; HMDB0038796; HMDB0038914; HMDB0041036	Lipids and lipid-like molecules; Lipids and lipid-like molecules; Lipids and lipid-like molecules; Lipids and lipid-like molecules; Lipids and lipid-like molecules; Lipids and lipid-like molecules; Lipids and lipid-like molecules; Lipids and lipid-like molecules; Lipids and lipid-like molecules; Lipids and lipid-like molecules; Lipids and lipid-like molecules; Phenylpropanoids and polyketides; Li…	Prenol lipids; Prenol lipids; Prenol lipids; Prenol lipids; Prenol lipids; Prenol lipids; Prenol lipids; Prenol lipids; Prenol lipids; Prenol lipids; Prenol lipids; Tannins; Fatty Acyls; Prenol lipids; Prenol lipids; Organooxygen compounds; Prenol lipids; Prenol lipids; Prenol lipids; Prenol lipids; Organooxygen compounds; Fatty Acyls; Prenol lipids	Sesquiterpenoids; Terpene lactones; Sesquiterpenoids; Sesquiterpenoids; Sesquiterpenoids; Sesquiterpenoids; Sesquiterpenoids; Sesquiterpenoids; Sesquiterpenoids; Sesquiterpenoids; Sesquiterpenoids; Complex tannins; Fatty acid esters; Sesquiterpenoids; Sesquiterpenoids; Carbonyl compounds; Sesquiterpenoids; Monoterpenoids; Sesquiterpenoids; Sesquiterpenoids; Alcohols and polyols; Fatty alcohol est…
Fallypride	HMDB0252161	Benzenoids	Benzene and substituted derivatives	Methoxybenzenes
Simvastatin; Cavipetin D; (1R,3S,7R,8R,8As)-8-{2-[(2R,4S)-4-hydroxy-6-oxooxan-2-yl]ethyl}-3,7-dimethyl-1,2,3,7,8,8a-hexahydronaphthalen-1-yl 2,2-dimethylbutanoate	HMDB0005007; HMDB0030365; HMDB0257813	Organoheterocyclic compounds; Lipids and lipid-like molecules; Organoheterocyclic compounds	Lactones; Prenol lipids; Lactones	Delta valerolactones; Diterpenoids; Delta valerolactones

## Sheet: Table S6 
	p_val	avg_log2FC	pct.1	pct.2	p_val_adj	cluster	gene
1	0	2.01976	0.976	0.554	0	0	Fabp5
2	0	2.00674	0.978	0.52	0	0	S100a6
3	0	1.91951	0.961	0.62	0	0	Cxcl1
4	0	1.79984	0.996	0.654	0	0	Prdx5
5	0	1.78454	0.974	0.622	0	0	Spp1
6	0	1.73377	0.664	0.156	0	0	Fabp4
7	0	1.6797	0.816	0.249	0	0	Rgcc
8	0	1.63017	0.972	0.472	0	0	Gpnmb
9	0	1.60096	0.786	0.155	0	0	Fn1
10	0	1.59734	0.976	0.459	0	0	Hopx
11	0	1.53378	0.97	0.537	0	0	LOC100360087
12	0	1.51836	0.995	0.55	0	0	RGD1559482
13	0	1.51381	0.97	0.448	0	0	Lgals1
14	0	1.47757	0.957	0.26	0	0	Lst1
15	0	1.37595	0.996	0.597	0	0	Lgals3
16	0	1.35416	0.848	0.164	0	0	Pla2g7
17	0	1.34041	0.897	0.229	0	0	Mgst1
18	0	1.30683	0.996	0.814	0	0	Ctsb
19	0	1.30396	0.859	0.196	0	0	Pld3
20	0	1.29132	0.998	0.943	0	0	Apoe
21	0	1.28368	0.998	0.825	0	0	Cstb
22	0	1.28146	0.998	0.773	0	0	Vim
23	0	1.26055	0.894	0.262	0	0	Anxa5
24	0	1.25338	0.991	0.8	0	0	Prdx1
25	0	1.24222	0.881	0.256	0	0	MGC105649
26	0	1.19729	0.836	0.193	0	0	Dusp2
27	0	1.18366	0.91	0.356	0	0	Anxa1
28	0	1.15516	0.988	0.799	0	0	Cd63
29	0	1.14041	0.952	0.383	0	0	Cd14
30	0	1.14017	0.991	0.623	0	0	S100a4
31	0	1.14006	0.721	0.106	0	0	Mgst2
32	0	1.10197	0.913	0.34	0	0	Fkbp1a
33	0	1.0983	0.982	0.475	0	0	S100a11
34	0	1.08075	0.996	0.588	0	0	Cebpb
35	0	1.03362	0.95	0.376	0	0	Emp3
36	0	1.02819	0.996	0.804	0	0	Gpx1
37	0	1.02498	0.972	0.499	0	0	Capg
38	0	1.01749	0.995	0.73	0	0	Bcl2a1
39	0	0.995838	0.95	0.531	0	0	Tmem256
40	0	0.983312	0.414	0.017	0	0	Hp
41	0	0.981506	0.898	0.272	0	0	Smpdl3a
42	0	0.980486	1	0.994	0	0	Ftl1
43	0	0.923661	0.995	0.857	0	0	Atp6v0c
44	0	0.901792	0.962	0.552	0	0	Cd68
45	0	0.891654	0.834	0.245	0	0	Mafb
46	0	0.88595	0.981	0.689	0	0	Cxcl2
47	0	0.871474	0.912	0.258	0	0	Lilrb4
48	0	0.856648	0.902	0.419	0	0	Ndfip1
49	0	0.851379	0.667	0.146	0	0	Scd2
50	0	0.846761	0.787	0.182	0	0	Hebp1
51	0	0.826947	0.939	0.497	0	0	Tmem14c
52	0	0.825471	0.726	0.13	0	0	Abca1
53	0	0.814497	0.805	0.227	0	0	Fam3c
54	0	0.80806	0.648	0.122	0	0	Tpmt
55	0	0.803051	0.688	0.159	0	0	Emp1
56	0	0.796385	0.784	0.191	0	0	Atp6v1b2
57	0	0.772566	0.727	0.193	0	0	AABR07072356.1
58	0	0.768038	0.525	0.056	0	0	Anpep
59	0	0.76681	0.877	0.304	0	0	Gsto1
60	0	0.764867	0.825	0.283	0	0	Anxa4
61	0	0.759648	0.838	0.292	0	0	Card19
62	0	0.743174	0.653	0.158	0	0	Tnfsf13
63	0	0.741203	0.766	0.233	0	0	Atp6ap2
64	0	0.733936	0.877	0.346	0	0	Vapa
65	0	0.73237	0.77	0.204	0	0	Msrb1
66	0	0.716369	0.721	0.186	0	0	Atp6v1e1
67	0	0.709645	0.67	0.166	0	0	Cd44
68	0	0.68051	0.784	0.217	0	0	Vat1
69	0	0.666912	0.671	0.146	0	0	Amdhd2
70	0	0.661368	0.809	0.264	0	0	Rab11a
71	0	0.600452	0.72	0.183	0	0	Litaf
72	0	0.588375	0.66	0.136	0	0	Tcirg1
73	8.95638e-306	0.578852	0.582	0.108	1.55384e-301	0	Fam20c
74	1.61936e-305	1.05921	0.981	0.647	2.80942e-301	0	Txn1
75	4.52381e-304	0.594284	0.735	0.21	7.84835e-300	0	Atp6v1d
76	2.60484e-303	0.887784	0.964	0.611	4.51913e-299	0	Lgmn
77	2.00334e-301	0.76742	0.675	0.175	3.4756e-297	0	Cxcr4
78	8.24461e-301	1.44055	0.946	0.543	1.43036e-296	0	Ccl2
79	2.03062e-299	0.624637	0.685	0.182	3.52293e-295	0	Rab32
80	3.64822e-299	0.561425	0.773	0.249	6.3293e-295	0	Slpi
81	4.02994e-290	0.546392	0.607	0.128	6.99154e-286	0	AABR07030791.1
82	4.74339e-289	0.871289	0.983	0.592	8.2293e-285	0	Sod2
83	1.02441e-287	0.667052	0.513	0.084	1.77726e-283	0	Pdlim4
84	1.15956e-287	0.779871	0.946	0.5	2.01171e-283	0	Abracl
85	6.68608e-286	0.570227	0.531	0.094	1.15997e-281	0	Blvra
86	1.51628e-285	0.556206	0.636	0.154	2.63059e-281	0	Tex264
87	2.61131e-282	0.624363	0.848	0.337	4.53036e-278	0	LOC689574
88	1.01943e-279	0.630813	0.842	0.328	1.76861e-275	0	Vps29
89	4.75037e-277	0.730333	0.374	0.023	8.24142e-273	0	Arg1
90	1.54878e-276	0.576743	0.39	0.03	2.68698e-272	0	Hsd11b1
91	2.63051e-275	0.633011	0.417	0.043	4.56368e-271	0	Tmem86a
92	2.26709e-274	0.864941	0.988	0.592	3.93318e-270	0	S100a10
93	1.22137e-273	0.627077	0.998	0.889	2.11895e-269	0	Cyba
94	3.24269e-273	0.569939	0.725	0.223	5.62574e-269	0	Asah1
95	1.07686e-271	0.59695	0.992	0.818	1.86825e-267	0	Gabarap
96	1.2962e-268	0.670538	0.904	0.385	2.24877e-264	0	Eno1
97	2.3972e-267	0.670035	0.47	0.071	4.1589e-263	0	Serpinb6a
98	3.3883e-264	0.597424	0.554	0.119	5.87836e-260	0	Cd59
99	2.51477e-258	0.56496	0.62	0.161	4.36288e-254	0	Arf3
100	2.55293e-257	0.598363	0.62	0.168	4.42907e-253	0	Ndfip2
101	2.671e-256	1.07454	0.978	0.737	4.63391e-252	0	Ctsl
102	2.52464e-255	0.542519	0.799	0.29	4.37999e-251	0	Rnh1
103	4.89479e-255	0.687212	0.933	0.493	8.49198e-251	0	Atp5mc3
104	5.52435e-255	0.658839	0.709	0.213	9.5842e-251	0	Sdc4
105	9.7897e-251	0.61197	0.399	0.046	1.69842e-246	0	Sdc1
106	2.18754e-250	0.680969	0.58	0.143	3.79516e-246	0	Ly49si1
107	8.31205e-250	0.671718	0.802	0.293	1.44206e-245	0	Cited2
108	3.94351e-246	0.666957	0.91	0.433	6.84159e-242	0	Gapdh
109	4.20337e-245	0.574336	0.7	0.225	7.29242e-241	0	Tubb2a
110	7.21064e-245	0.701004	0.671	0.205	1.25097e-240	0	Gadd45a
111	2.85972e-242	0.666341	0.984	0.647	4.96132e-238	0	Aldoa
112	9.97656e-241	1.51556	0.365	0.038	1.73083e-236	0	Vcan
113	8.95104e-240	0.565589	0.848	0.332	1.55292e-235	0	Nfkbiz
114	1.33325e-237	0.544128	0.456	0.081	2.31306e-233	0	Ggh
115	1.58973e-237	0.641512	0.975	0.645	2.75802e-233	0	Atp6v0b
116	1.98513e-235	0.703282	0.96	0.528	3.444e-231	0	Anxa2
117	4.0921e-234	0.896682	0.517	0.122	7.09938e-230	0	Gdf15
118	3.7165e-233	0.544103	0.887	0.387	6.44775e-229	0	Sdcbp
119	1.1272e-232	0.57089	0.569	0.145	1.95558e-228	0	Plaur
120	4.93286e-232	0.543633	0.729	0.25	8.55802e-228	0	Smim14
121	3.38873e-231	0.925577	0.961	0.594	5.8791e-227	0	Ldha
122	1.02294e-225	0.607508	1	0.871	1.7747e-221	0	Mt-co1
123	1.38115e-222	0.612331	0.969	0.601	2.39616e-218	0	Bri3
124	2.2307e-221	0.602677	0.989	0.735	3.87004e-217	0	Atp6v1g1
125	5.00623e-218	0.938693	0.777	0.336	8.68531e-214	0	Il1b
126	1.33356e-217	0.624231	0.938	0.502	2.31359e-213	0	Ctsa
127	4.31878e-214	1.10341	0.883	0.404	7.49266e-210	0	Hmox1
128	7.68514e-214	0.65814	0.97	0.62	1.3333e-209	0	Sec61b
129	4.43864e-211	0.622305	0.97	0.643	7.70059e-207	0	Cox5a
130	2.28319e-207	0.548492	0.979	0.636	3.96111e-203	0	Taldo1
131	1.81656e-204	0.57458	0.881	0.412	3.15155e-200	0	LOC103694877
132	1.93543e-201	1.31767	0.533	0.163	3.35779e-197	0	Cxcl3
133	1.05609e-195	0.572427	0.972	0.567	1.8322e-191	0	Fcgr2a
134	2.32702e-194	0.589789	0.996	0.784	4.03714e-190	0	Calm1
135	7.19843e-194	0.708972	0.972	0.6	1.24886e-189	0	Ier3
136	1.34078e-183	0.616509	0.509	0.148	2.32613e-179	0	Nr4a1
137	1.09071e-180	0.576771	0.521	0.157	1.89228e-176	0	Scimp
138	1.4797e-175	1.3743	0.629	0.265	2.56713e-171	0	Ccl7
139	5.07771e-171	0.568318	0.934	0.557	8.80932e-167	0	Ifitm1
140	1.80284e-160	0.55234	0.981	0.679	3.12775e-156	0	Sec61g
141	2.67835e-158	0.725719	0.316	0.055	4.64668e-154	0	Bnip3
142	5.07381e-154	0.861746	0.284	0.043	8.80255e-150	0	Ptgs2
143	2.41215e-148	0.606364	0.99	0.691	4.18484e-144	0	Nfkbia
144	1.23182e-139	0.555168	0.397	0.112	2.13708e-135	0	Il1rn
145	4.6604e-135	0.809978	0.196	0.012	8.08533e-131	0	LOC100359515
146	4.08298e-134	0.913425	0.624	0.267	7.08356e-130	0	Apoc1
147	1.69475e-130	0.872056	0.256	0.042	2.94023e-126	0	Fcnb
148	1.29728e-121	0.681244	1	0.998	2.25064e-117	0	Fth1
149	1.82171e-107	0.870508	0.264	0.064	3.16049e-103	0	LOC100911104
150	3.74224e-29	0.646804	0.144	0.059	6.49242e-25	0	G0s2
151	0	3.42413	0.96	0.973	0	1	Cst3
152	0	3.40357	0.854	0.657	0	1	AABR07000398.1
153	0	3.02561	0.709	0.422	0	1	Anxa3
154	3.07725e-297	2.03643	0.832	0.616	5.33872e-293	1	C1qb
155	1.09849e-257	1.8579	0.95	0.999	1.90576e-253	1	AY172581.24
156	1.38215e-257	2.04489	0.88	0.991	2.39788e-253	1	AY172581.9
157	3.98984e-256	2.11001	0.785	0.548	6.92198e-252	1	C1qa
158	7.38783e-228	0.69965	0.999	1	1.28172e-223	1	Tmsb4x
159	2.73255e-195	1.30142	0.754	0.509	4.7407e-191	1	C1qc
160	4.75589e-185	0.634648	0.969	0.999	8.251e-181	1	LOC108351482
161	1.11284e-158	1.83553	0.726	0.663	1.93067e-154	1	Tmem176a
162	3.15486e-105	1.67925	0.672	0.663	5.47337e-101	1	Tmem176b
163	1.6587e-96	0.607269	0.856	0.982	2.87767e-92	1	Rps21
164	2.66252e-95	1.71826	0.369	0.185	4.6192e-91	1	Selenom
165	8.83557e-88	2.03641	0.335	0.159	1.53288e-83	1	Sparc
166	2.30796e-84	0.466129	0.944	0.995	4.00408e-80	1	LOC100360841
167	3.98055e-77	0.938696	0.139	0.025	6.90586e-73	1	Grxcr1
168	2.81033e-69	0.649783	0.788	0.964	4.87563e-65	1	LOC103690996
169	3.81156e-69	0.553671	0.838	0.979	6.61268e-65	1	Rpl32
170	3.8443e-67	0.603135	0.132	0.395	6.66948e-63	1	S100a8
171	7.1441e-64	0.975946	0.695	0.852	1.23943e-59	1	Ckb
172	5.14459e-61	0.605319	0.807	0.971	8.92535e-57	1	LOC100359922
173	5.84657e-61	0.585941	0.861	0.942	1.01432e-56	1	Rnaset2
174	1.10079e-60	0.488421	0.851	0.981	1.90976e-56	1	Rps19
175	2.08054e-54	0.606102	0.859	0.935	3.60953e-50	1	Npc2
176	1.08758e-52	1.02813	0.129	0.034	1.88684e-48	1	Il33
177	1.95136e-52	0.428506	0.116	0.337	3.38542e-48	1	Klf6
178	3.49218e-52	0.400707	0.149	0.397	6.05859e-48	1	Tuba1a
179	1.01801e-51	0.350541	0.164	0.425	1.76614e-47	1	Tcp1
180	1.685e-47	1.11507	0.193	0.082	2.92331e-43	1	Clec2l
181	7.16185e-47	0.357163	0.194	0.469	1.24251e-42	1	Cct2
182	1.29956e-46	0.424875	0.822	0.981	2.25461e-42	1	Rps10l1
183	1.2577e-42	0.397091	0.882	0.982	2.18199e-38	1	Rpl3
184	4.61039e-42	1.37951	0.317	0.214	7.99857e-38	1	Fcgr3a
185	2.48274e-41	0.63519	0.76	0.944	4.3073e-37	1	Ctsz
186	3.41882e-41	0.418121	0.854	0.987	5.93132e-37	1	Rpl36
187	8.41846e-41	0.350792	0.213	0.483	1.46052e-36	1	Fkbp3
188	4.43831e-40	0.354211	0.839	0.981	7.70003e-36	1	Rpl7
189	4.24375e-37	0.864313	0.666	0.88	7.36247e-33	1	LOC108348142
190	1.92717e-36	0.387157	0.243	0.517	3.34345e-32	1	Mt-atp8
191	5.28674e-36	0.447445	0.779	0.967	9.17197e-32	1	Rpl26
192	1.25574e-35	0.377501	0.268	0.568	2.17858e-31	1	Psmb10
193	2.07012e-34	0.397137	0.21	0.454	3.59146e-30	1	Hmgn1
194	9.3813e-33	0.571744	0.733	0.923	1.62756e-28	1	Aif1
195	1.2615e-32	0.409625	0.226	0.482	2.18857e-28	1	Ndufa3
196	1.51596e-32	0.423883	0.921	0.997	2.63004e-28	1	B2m
197	1.97479e-32	0.388291	0.131	0.308	3.42606e-28	1	Rbbp4
198	1.99875e-32	0.3686	0.288	0.592	3.46763e-28	1	Tnfaip8l2
199	6.48892e-32	0.437306	0.14	0.323	1.12576e-27	1	Mbd3
200	8.97732e-32	0.371888	0.324	0.665	1.55748e-27	1	Mdh1
201	3.88948e-31	0.451132	0.226	0.478	6.74785e-27	1	AC095947.1
202	8.62441e-31	0.863376	0.133	0.055	1.49625e-26	1	Ldhb
203	2.85014e-30	0.381188	0.142	0.323	4.94471e-26	1	Plbd2
204	6.03201e-30	0.734842	0.112	0.041	1.04649e-25	1	C3
205	8.30588e-30	0.708771	0.182	0.089	1.44099e-25	1	Ltc4s
206	1.02939e-29	0.380527	0.2	0.423	1.78588e-25	1	Gltp
207	4.03046e-29	0.353127	0.106	0.254	6.99244e-25	1	App
208	5.86396e-29	0.396876	0.321	0.642	1.01734e-24	1	Iscu
209	1.40778e-28	0.50072	0.379	0.76	2.44235e-24	1	Arhgdia
210	1.69258e-28	0.774663	0.099	0.24	2.93646e-24	1	Apod
211	2.7564e-28	0.457972	0.276	0.558	4.78208e-24	1	LOC498555
212	4.35133e-28	0.490277	0.173	0.37	7.54912e-24	1	LOC100911238
213	3.13092e-26	0.640058	0.667	0.851	5.43183e-22	1	Timp2
214	5.23131e-26	0.51029	0.146	0.314	9.0758e-22	1	AABR07035218.1
215	7.27595e-26	0.376181	0.319	0.622	1.26231e-21	1	Trmt112
216	1.23698e-25	0.479956	0.297	0.588	2.14603e-21	1	Polr2e
217	3.36215e-25	0.467011	0.125	0.275	5.83299e-21	1	Pkm
218	6.79461e-25	0.397447	0.142	0.301	1.1788e-20	1	Hexa
219	1.0843e-24	0.452664	0.228	0.457	1.88115e-20	1	Tecr
220	1.32421e-24	0.757639	0.11	0.046	2.29737e-20	1	Gpr34
221	5.64034e-24	1.20981	0.455	0.471	9.78542e-20	1	Marcks
222	1.16644e-23	0.903062	0.619	0.872	2.02366e-19	1	Gng10
223	1.88872e-23	1.1344	0.572	0.77	3.27674e-19	1	Rgs10
224	2.00693e-23	0.388957	0.352	0.683	3.48182e-19	1	Scp2
225	3.43782e-23	0.471133	0.12	0.259	5.96427e-19	1	Mapk3
226	5.58016e-23	0.432168	0.177	0.357	9.68102e-19	1	Sdf4
227	1.22223e-22	0.357764	0.381	0.726	2.12045e-18	1	Calm3
228	1.34982e-22	0.370679	0.144	0.299	2.3418e-18	1	Gamt
229	9.54877e-22	0.491098	0.136	0.28	1.65662e-17	1	Cd8a
230	9.67591e-22	0.469151	0.309	0.597	1.67867e-17	1	Sdf2l1
231	4.58866e-21	0.397882	0.299	0.554	7.96086e-17	1	Ptms
232	4.87012e-21	0.439348	0.148	0.3	8.44917e-17	1	Bin2
233	5.00662e-20	0.386635	0.133	0.269	8.68598e-16	1	Cdk2ap1
234	2.08491e-19	0.411342	0.165	0.32	3.61711e-15	1	Fh
235	2.44001e-19	0.427334	0.129	0.259	4.23317e-15	1	Cbx3
236	7.27691e-19	0.39685	0.123	0.249	1.26247e-14	1	Gatm
237	1.01449e-18	0.368947	0.099	0.209	1.76003e-14	1	Dctpp1
238	1.87694e-18	0.449292	0.373	0.692	3.2563e-14	1	Pdia6
239	2.88386e-18	0.380943	0.401	0.741	5.00321e-14	1	Cmtm7
240	1.74355e-17	0.679314	0.254	0.461	3.02488e-13	1	Hmgb2
241	1.75235e-17	0.367945	0.765	0.969	3.04014e-13	1	LOC685963
242	2.07311e-17	0.349593	0.078	0.172	3.59664e-13	1	Arsb
243	2.16301e-17	0.429588	0.765	0.959	3.75261e-13	1	Cfl1
244	2.16819e-17	0.625339	0.698	0.933	3.7616e-13	1	Rps16
245	4.3533e-17	0.407129	0.137	0.264	7.55253e-13	1	Abi3
246	5.27034e-17	0.362796	0.404	0.747	9.14351e-13	1	Rps25
247	5.80242e-17	0.870727	0.251	0.466	1.00666e-12	1	Actg1
248	8.98952e-17	0.432576	0.418	0.772	1.55959e-12	1	Selenoh
249	1.65425e-16	0.761933	0.101	0.05	2.86995e-12	1	Gpr84
250	1.73745e-16	0.57344	0.203	0.378	3.0143e-12	1	Lap3
251	4.59195e-16	0.479576	0.216	0.388	7.96658e-12	1	Plek
252	1.1182e-15	0.524361	0.669	0.92	1.93996e-11	1	Rpl36al
253	4.65027e-15	0.665633	0.328	0.593	8.06776e-11	1	Hmgn2
254	1.72522e-14	0.569579	0.755	0.825	2.99308e-10	1	Ctsd
255	3.28813e-14	0.673542	0.259	0.468	5.70458e-10	1	Prdx4
256	3.88688e-14	0.365448	0.737	0.972	6.74335e-10	1	Rps11
257	3.97401e-14	0.386946	0.139	0.255	6.89451e-10	1	Gna12
258	2.30151e-13	0.560293	0.072	0.148	3.9929e-09	1	Plau
259	2.96785e-13	0.445465	0.29	0.5	5.14893e-09	1	Spint2
260	3.24726e-13	0.423563	0.111	0.206	5.63367e-09	1	LOC108350502
261	3.58846e-13	0.502238	0.452	0.801	6.22562e-09	1	Tuba1b
262	2.018e-12	0.414129	0.105	0.195	3.50102e-08	1	Gmnn
263	2.0299e-11	0.476684	0.41	0.722	3.52167e-07	1	Rps6
264	2.82152e-10	0.501481	0.112	0.195	4.89505e-06	1	AABR07006310.1
265	1.0173e-09	1.10393	0.246	0.212	1.76491e-05	1	Stmn1
266	2.99966e-09	0.468568	0.087	0.155	5.20411e-05	1	Ebpl
267	9.21173e-09	0.518941	0.428	0.762	0.000159814	1	Park7
268	1.14881e-08	0.462158	0.122	0.201	0.000199307	1	Dut
269	2.39974e-08	0.622651	0.176	0.286	0.000416331	1	LOC680254
270	3.99939e-08	1.04662	0.117	0.082	0.000693855	1	Ube2c
271	5.67028e-08	0.435211	0.171	0.271	0.000983736	1	Epsti1
272	1.60386e-07	0.427004	0.665	0.936	0.00278254	1	Rps7
273	3.91343e-07	1.45884	0.393	0.485	0.00678941	1	Ctss
274	7.71916e-07	0.542834	0.427	0.743	0.013392	1	Tma7
275	2.48443e-06	0.668952	0.218	0.343	0.0431024	1	Gmpr
276	2.61051e-06	0.471376	0.48	0.801	0.0452898	1	RT1-CE10
277	5.77375e-06	0.35817	0.072	0.118	0.100169	1	Tfpi
278	6.80996e-06	0.466965	0.164	0.249	0.118146	1	Tmem243
279	9.36514e-06	0.605739	0.414	0.692	0.162476	1	Pycard
280	1.56454e-05	0.391543	0.072	0.114	0.271433	1	Ifitm3
281	1.74877e-05	0.687429	0.411	0.704	0.303394	1	Fuca1
282	2.66412e-05	0.829721	0.121	0.096	0.462198	1	Spc24
283	2.99899e-05	0.408186	0.088	0.134	0.520295	1	LOC684797
284	3.25448e-05	1.03708	0.452	0.617	0.56462	1	Cd81
285	3.34108e-05	0.706512	0.116	0.176	0.579643	1	Cux1
286	0.000144532	0.661466	0.434	0.734	1	1	Ywhah
287	0.00016401	0.589196	0.451	0.757	1	1	Lamp2
288	0.000584542	0.613636	0.07	0.104	1	1	Mgp
289	0.000605144	0.821755	0.51	0.745	1	1	Erp29
290	0.00170185	0.421722	0.156	0.136	1	1	Basp1
291	0.00216088	0.814643	0.37	0.581	1	1	Tubb5
292	0.0031492	0.600192	0.466	0.775	1	1	Atp5me
293	0.00332935	0.362931	0.542	0.851	1	1	Uqcrb.1
294	0.00361668	0.907899	0.08	0.112	1	1	Dcn
295	0.00361941	0.661384	0.556	0.827	1	1	Ppial4d
296	0.00380057	0.543059	0.443	0.695	1	1	Slc25a4
297	0.00385671	0.374601	0.076	0.106	1	1	Prtfdc1
298	0.00437447	0.664229	0.306	0.449	1	1	Pld4
299	0.00537355	0.379918	0.538	0.867	1	1	Eef1b2
300	0.00941158	0.522816	0.464	0.723	1	1	Eef1a1
301	0	2.77636	0.802	0.113	0	2	Clec10a
302	0	2.36225	0.589	0.079	0	2	Lyve1
303	0	2.22391	0.629	0.108	0	2	Ccl6
304	0	1.58396	0.382	0.02	0	2	Fcmr
305	1.72641e-278	1.4986	0.346	0.024	2.99515e-274	2	Cd163
306	4.56458e-254	1.6276	0.36	0.033	7.9191e-250	2	F13a1
307	1.86122e-214	2.23542	0.881	0.537	3.22904e-210	2	C1qc
308	3.30683e-208	1.12646	0.401	0.059	5.73702e-204	2	Adgre1
309	2.29616e-207	1.83646	0.704	0.253	3.98361e-203	2	Zfp36l1
310	6.12277e-202	1.71801	0.773	0.341	1.06224e-197	2	Tf
311	3.72541e-196	1.36164	0.438	0.082	6.46321e-192	2	Pmp22
312	9.64785e-187	1.87791	0.175	0.005	1.67381e-182	2	Cxcl13
313	4.0349e-185	1.87113	0.657	0.25	7.00015e-181	2	Mrc1
314	8.37832e-183	1.42143	0.999	0.832	1.45355e-178	2	AC134224.3
315	4.05605e-182	1.53128	0.504	0.127	7.03683e-178	2	Ctla2a
316	6.42167e-181	1.76675	0.473	0.111	1.1141e-176	2	Fcgrt
317	2.66842e-180	1.59636	0.42	0.075	4.62945e-176	2	Ltc4s
318	1.3127e-163	1.40089	0.35	0.062	2.2774e-159	2	Ms4a7
319	2.78154e-163	1.42309	0.896	0.578	4.82569e-159	2	C1qa
320	4.74248e-157	1.71288	0.911	0.607	8.22773e-153	2	Dusp1
321	1.05917e-155	1.42901	0.914	0.645	1.83756e-151	2	C1qb
322	1.07331e-153	1.09888	0.308	0.045	1.86208e-149	2	Selenop
323	1.10165e-152	1.6265	0.622	0.243	1.91126e-148	2	Bst2
324	9.4958e-150	2.49413	0.687	0.344	1.64743e-145	2	Cfd
325	4.37755e-149	2.73753	0.84	0.571	7.59461e-145	2	Ccl4
326	8.5789e-148	1.75951	0.433	0.109	1.48835e-143	2	Ch25h
327	1.10384e-143	1.49673	0.849	0.572	1.91506e-139	2	Cfh
328	1.12387e-143	1.1294	0.825	0.464	1.9498e-139	2	Csf1r
329	9.44238e-136	1.37626	0.954	0.774	1.63816e-131	2	Jund
330	8.34467e-135	1.12781	0.919	0.683	1.44772e-130	2	RT1-CE10
331	9.06962e-135	0.681832	0.997	0.973	1.57349e-130	2	B2m
332	8.89192e-134	1.0823	0.996	0.932	1.54266e-129	2	Lyz2
333	3.43966e-132	0.809178	0.944	0.628	5.96746e-128	2	Tmem176b
334	7.51131e-132	0.828392	0.945	0.646	1.30314e-127	2	Tmem176a
335	7.12701e-129	1.60999	0.49	0.171	1.23646e-124	2	Fcna
336	8.61082e-127	1.17147	0.882	0.628	1.49389e-122	2	RT1-A2
337	1.44238e-126	0.757386	0.245	0.034	2.50238e-122	2	Itgb5
338	3.36022e-125	1.2205	0.817	0.567	5.82964e-121	2	Alox5ap
339	3.78224e-121	1.40496	0.845	0.542	6.56181e-117	2	Fosb
340	4.59737e-116	0.891932	0.999	0.952	7.97598e-112	2	H3f3a
341	5.10101e-116	1.7156	0.796	0.477	8.84975e-112	2	Pltp
342	3.14053e-111	1.03071	0.202	0.026	5.44851e-107	2	Ifit2
343	8.23966e-111	1.46977	0.863	0.57	1.4295e-106	2	Pf4
344	1.00001e-108	1.43183	0.793	0.535	1.73492e-104	2	Zfp36
345	2.45128e-103	0.866397	0.901	0.692	4.25272e-99	2	Ddx5
346	2.40836e-100	1.03261	0.401	0.133	4.17826e-96	2	Fxyd2
347	2.77542e-100	1.77211	0.786	0.518	4.81507e-96	2	Fos
348	8.36933e-98	1.38122	0.655	0.358	1.452e-93	2	Egr1
349	6.52494e-96	1.56542	0.315	0.08	1.13201e-91	2	Slfn4
350	8.27954e-92	0.733061	0.902	0.73	1.43642e-87	2	Ctsh
351	1.14206e-90	1.63056	0.378	0.122	1.98136e-86	2	Cxcl10
352	1.64938e-90	1.71886	0.773	0.538	2.86151e-86	2	Jun
353	1.0203e-88	1.30966	0.484	0.197	1.77012e-84	2	Fgl2
354	3.41166e-88	0.895019	0.812	0.591	5.91889e-84	2	RT1-CE4
355	6.13913e-87	1.00331	0.92	0.732	1.06508e-82	2	Ubc
356	2.05308e-86	0.602686	0.99	0.956	3.56189e-82	2	Rps27
357	1.56616e-84	0.605827	0.154	0.02	2.71713e-80	2	Lilra5
358	1.21576e-82	0.609357	0.175	0.026	2.10922e-78	2	Slco2b1
359	3.84662e-81	1.27451	0.948	0.817	6.6735e-77	2	Cxcl2
360	2.19603e-80	1.13226	0.674	0.411	3.80988e-76	2	Cd83
361	1.70215e-79	0.766594	0.321	0.099	2.95306e-75	2	Lgals9
362	1.40012e-78	0.596627	0.187	0.033	2.42908e-74	2	Colec12
363	5.19371e-77	0.781884	0.254	0.065	9.01057e-73	2	Zfat
364	1.99792e-76	1.03788	0.396	0.158	3.46618e-72	2	Mnda
365	9.14151e-76	0.778729	0.17	0.028	1.58596e-71	2	Igfbp3
366	3.50934e-74	1.14353	0.579	0.33	6.08835e-70	2	Rhob
367	1.53651e-73	0.853772	0.478	0.228	2.66569e-69	2	Ehd4
368	1.66453e-70	0.614231	0.206	0.044	2.88779e-66	2	Axl
369	1.754e-70	0.963477	0.345	0.115	3.04302e-66	2	Basp1
370	2.495e-70	0.822858	0.247	0.064	4.32858e-66	2	Isg15
371	6.01463e-69	0.847826	0.966	0.795	1.04348e-64	2	Junb
372	1.78128e-68	0.983229	0.749	0.526	3.09034e-64	2	Folr2
373	8.58726e-68	0.750219	0.753	0.523	1.4898e-63	2	Btg2
374	1.50245e-67	0.91582	0.645	0.414	2.60661e-63	2	Clec4a1
375	2.52397e-67	1.16912	0.723	0.533	4.37884e-63	2	Dnaja1
376	2.06671e-66	0.832828	0.797	0.576	3.58554e-62	2	Cybb
377	7.70049e-63	0.783818	0.854	0.673	1.33596e-58	2	Ninj1
378	5.78017e-62	0.645534	0.939	0.833	1.0028e-57	2	Hspa8
379	7.68674e-62	0.611338	0.143	0.024	1.33357e-57	2	Mx1
380	2.81627e-61	0.723494	0.28	0.093	4.88594e-57	2	Icam2
381	5.53962e-61	0.602064	0.213	0.053	9.61069e-57	2	Tspan8
382	2.74015e-60	1.11441	0.312	0.113	4.75389e-56	2	Ifi27l2b
383	7.4367e-60	0.778708	0.362	0.15	1.29019e-55	2	Marcksl1
384	1.56402e-57	0.78194	0.717	0.524	2.71343e-53	2	LOC100909712
385	3.79392e-56	0.638427	0.621	0.381	6.58208e-52	2	Pld4
386	1.57653e-55	0.596743	0.997	0.976	2.73512e-51	2	Ubb
387	2.50558e-53	0.736413	0.737	0.545	4.34693e-49	2	Ier2
388	1.06654e-52	0.70428	0.744	0.57	1.85033e-48	2	Atf4
389	1.36291e-52	0.876709	0.352	0.157	2.36452e-48	2	Txnip
390	2.029e-52	0.590378	0.237	0.075	3.52011e-48	2	Ifi47
391	1.18116e-51	0.797702	0.448	0.243	2.04919e-47	2	Rhoc
392	1.16099e-50	1.16374	0.624	0.438	2.0142e-46	2	Rgs1
393	1.64455e-50	0.606192	0.269	0.096	2.85313e-46	2	Mef2c
394	2.75139e-49	0.638321	0.296	0.115	4.77339e-45	2	Dusp6
395	7.51637e-48	0.90569	0.251	0.091	1.30401e-43	2	Oasl
396	2.23788e-47	0.733381	0.596	0.409	3.8825e-43	2	Ypel3
397	3.04302e-47	0.888059	0.143	0.032	5.27934e-43	2	Ecm1
398	4.49705e-46	0.902971	0.425	0.234	7.80193e-42	2	Cxcl16
399	2.22312e-45	0.590248	0.619	0.418	3.8569e-41	2	Spint2
400	5.96309e-44	0.66935	0.697	0.551	1.03454e-39	2	Son
401	1.07667e-43	0.671413	0.442	0.253	1.86791e-39	2	Klf6
402	1.07823e-43	0.594871	0.235	0.084	1.87062e-39	2	Ms4a4a
403	2.26365e-43	0.810377	0.438	0.254	3.9272e-39	2	Tsc22d3
404	2.39479e-43	0.677252	0.572	0.384	4.15473e-39	2	Srsf5
405	8.10975e-43	0.632916	0.383	0.189	1.40696e-38	2	Igf1
406	1.25081e-42	0.649245	0.268	0.107	2.17003e-38	2	RT1-S3
407	7.66017e-42	1.0717	0.121	0.025	1.32896e-37	2	Hspa1b
408	9.1677e-41	0.718333	0.514	0.334	1.5905e-36	2	LOC102549726
409	1.08824e-40	0.625338	0.388	0.208	1.88799e-36	2	Fcgr1a
410	1.11704e-40	0.608865	0.199	0.067	1.93794e-36	2	Lilrb3l
411	1.87367e-40	0.638852	0.764	0.614	3.25062e-36	2	Pnrc1
412	2.98164e-40	0.736438	0.593	0.433	5.17285e-36	2	RT1-A1
413	1.7772e-39	0.804857	0.549	0.378	3.08326e-35	2	Hk2
414	3.17192e-39	0.652771	0.529	0.35	5.50297e-35	2	Slfn2
415	5.58596e-39	0.655793	0.544	0.376	9.69109e-35	2	Tifa
416	2.66194e-37	1.08013	0.602	0.41	4.61819e-33	2	Cd74
417	3.10247e-37	0.620426	0.259	0.108	5.38248e-33	2	Ramp1
418	5.82454e-37	0.789368	0.4	0.231	1.0105e-32	2	Ier5
419	1.03004e-35	0.651068	0.437	0.273	1.78702e-31	2	Tbxas1
420	1.20167e-35	0.636986	0.324	0.162	2.08477e-31	2	Ddit3
421	1.02366e-33	0.634955	0.39	0.228	1.77595e-29	2	RT1-CE5
422	1.03536e-33	0.706269	0.396	0.233	1.79625e-29	2	Arl4a
423	1.61323e-33	0.769716	0.513	0.341	2.7988e-29	2	AC134224.1
424	2.04812e-33	0.701512	0.289	0.144	3.55328e-29	2	Gas6
425	1.49072e-32	0.622669	0.109	0.027	2.58625e-28	2	Tppp3
426	2.05219e-32	0.59229	0.293	0.147	3.56035e-28	2	Mtss1
427	2.43417e-32	0.777089	0.557	0.413	4.22304e-28	2	C5ar1
428	3.12122e-32	0.606042	0.305	0.156	5.41501e-28	2	Itm2c
429	7.42026e-32	0.610961	0.33	0.176	1.28734e-27	2	Ppp1r10
430	8.1499e-32	0.757636	0.509	0.346	1.41393e-27	2	Phlda1
431	1.50101e-30	0.595295	0.522	0.379	2.6041e-26	2	Srrm2
432	1.98687e-30	0.607256	0.269	0.134	3.44702e-26	2	AABR07005837.2
433	3.30704e-30	0.680044	0.684	0.541	5.73738e-26	2	Lmna
434	7.04364e-30	0.639475	0.275	0.133	1.222e-25	2	Ccr5
435	7.75462e-30	0.634598	0.683	0.514	1.34535e-25	2	Mafb
436	8.17764e-30	0.695999	0.391	0.242	1.41874e-25	2	Clec2g
437	1.00664e-28	0.664591	0.278	0.139	1.74642e-24	2	Col3a1
438	1.14745e-28	0.66199	0.782	0.625	1.99071e-24	2	Ccl3
439	1.73772e-28	0.583967	0.412	0.233	3.01477e-24	2	RT1-Ba
440	4.94677e-28	0.806299	0.484	0.308	8.58215e-24	2	RT1-Da
441	8.69437e-28	0.598084	0.443	0.305	1.50839e-23	2	Lmo2
442	2.44521e-27	0.585846	0.358	0.218	4.24219e-23	2	Samsn1
443	3.61619e-26	0.696843	0.274	0.145	6.27373e-22	2	Myadm
444	1.05441e-25	0.950657	0.666	0.542	1.82929e-21	2	Atf3
445	1.29719e-23	0.707456	0.363	0.237	2.25049e-19	2	Dnajb1
446	1.93944e-23	0.617392	0.376	0.249	3.36473e-19	2	Jmjd1c
447	9.88959e-20	0.604399	0.343	0.232	1.71574e-15	2	Ccrl2
448	1.25465e-19	0.612115	0.35	0.235	2.17669e-15	2	Lpar6
449	2.40728e-15	0.832493	0.141	0.065	4.17639e-11	2	Hspb1
450	0.00490979	0.910845	0.104	0.079	1	2	Ccl12
451	0	4.35836	0.977	0.237	0	3	RT1-Db1
452	0	4.02764	0.973	0.275	0	3	RT1-Da
453	0	3.95252	0.975	0.194	0	3	RT1-Ba
454	0	3.80624	0.929	0.119	0	3	RT1-Bb
455	0	3.67507	0.996	0.386	0	3	Cd74
456	0	1.30698	0.351	0.015	0	3	Hba-a2
457	0	1.28	0.431	0.007	0	3	RT1-DOa
458	0	1.21059	0.375	0.009	0	3	Tbc1d4
459	0	1.17598	0.436	0.026	0	3	Klrb1a
460	4.89278e-301	1.09182	0.336	0.013	8.48849e-297	3	Ramp3
461	9.53199e-284	0.821913	0.266	0.006	1.65371e-279	3	Rab30
462	1.08646e-277	2.41208	0.956	0.39	1.88489e-273	3	Napsa
463	2.08999e-271	0.723911	0.205	0.001	3.62592e-267	3	Slamf7
464	1.01261e-270	1.03418	0.432	0.034	1.75678e-266	3	Fcrla
465	7.82212e-266	0.622166	0.21	0.001	1.35706e-261	3	Klri1
466	6.48398e-246	1.05572	0.405	0.035	1.1249e-241	3	Nr4a3
467	2.4488e-228	1.665	0.728	0.174	4.24842e-224	3	Nr4a2
468	4.58434e-226	0.654993	0.17	0	7.95337e-222	3	Klrc3
469	6.67237e-205	0.661718	0.21	0.006	1.15759e-200	3	Cdh17
470	1.25552e-201	1.35093	0.496	0.079	2.1782e-197	3	Tbc1d17
471	4.15279e-193	1.46723	0.612	0.132	7.20468e-189	3	Pkib
472	1.34368e-188	1.6563	0.842	0.319	2.33115e-184	3	Lsp1
473	2.57741e-186	1.35063	0.552	0.105	4.47155e-182	3	Errfi1
474	4.11092e-185	0.596301	0.185	0.005	7.13204e-181	3	Plet1
475	9.10758e-179	1.43308	0.672	0.188	1.58007e-174	3	Cytip
476	9.11061e-179	0.699437	0.292	0.023	1.5806e-174	3	Traf4
477	7.08199e-178	0.600248	0.239	0.014	1.22866e-173	3	Tnni2
478	1.69543e-172	1.2178	0.39	0.053	2.94141e-168	3	Cd2
479	4.10547e-171	1.30225	0.168	0.004	7.12258e-167	3	Ccl17
480	1.16338e-163	0.953226	0.297	0.029	2.01834e-159	3	Ctse
481	2.31792e-158	1.27648	0.689	0.211	4.02135e-154	3	Rel
482	8.73351e-153	0.60315	0.257	0.022	1.51518e-148	3	Cdc14a
483	4.74643e-150	1.53518	0.653	0.196	8.23457e-146	3	Fgl2
484	2.54967e-149	1.41812	1	0.997	4.42342e-145	3	Tmsb10
485	6.60732e-137	0.947488	0.992	0.851	1.1463e-132	3	H3f3c
486	1.41097e-130	1.04235	0.585	0.169	2.44789e-126	3	Jak2
487	5.16392e-130	0.691021	0.251	0.026	8.95888e-126	3	Gprc5a
488	3.44476e-126	0.750397	1	0.99	5.97632e-122	3	Rplp0
489	2.42445e-125	0.933488	0.583	0.176	4.20618e-121	3	Cldnd1
490	6.36798e-125	0.597614	0.293	0.038	1.10478e-120	3	2025-09-01
491	9.24229e-124	1.66667	0.998	0.785	1.60344e-119	3	Crip1
492	1.03086e-123	1.75301	0.969	0.723	1.78845e-119	3	Ifitm1
493	3.97196e-121	1.0437	0.948	0.66	6.89095e-117	3	H3f3b
494	7.32729e-119	0.737803	1	0.967	1.27121e-114	3	Pfn1
495	1.72218e-118	0.772875	0.396	0.08	2.98782e-114	3	Dapp1
496	1.30549e-117	0.765806	0.328	0.055	2.26489e-113	3	Ahr
497	3.12826e-116	0.933915	0.535	0.159	5.42722e-112	3	Bhlhe40
498	1.22793e-115	1.32815	0.687	0.273	2.13034e-111	3	Cwc25
499	5.17896e-114	0.609161	0.164	0.011	8.98498e-110	3	Chrne
500	1.56622e-111	1.2789	0.826	0.454	2.71724e-107	3	Ptms
501	1.47749e-109	0.594669	0.332	0.057	2.5633e-105	3	Pdlim1
502	2.39455e-106	1.2008	0.266	0.038	4.1543e-102	3	Mfge8
503	1.73735e-105	1.12552	0.776	0.385	3.01413e-101	3	Psmb9
504	5.68932e-103	0.699791	0.423	0.097	9.87041e-99	3	Cfp
505	1.0235e-100	0.939661	0.554	0.186	1.77566e-96	3	Map4k1
506	1.32446e-100	0.88591	0.407	0.101	2.2978e-96	3	Id2
507	4.10585e-99	0.953665	0.921	0.62	7.12323e-95	3	Coro1a
508	1.23731e-98	1.3633	0.94	0.646	2.14662e-94	3	Ifitm2
509	1.65826e-98	0.989403	0.78	0.395	2.87692e-94	3	Nap1l1
510	4.97554e-98	0.986024	0.882	0.523	8.63206e-94	3	Btg2
511	6.65325e-98	0.804588	0.438	0.118	1.15427e-93	3	Nsd3
512	1.02613e-97	0.634316	0.317	0.061	1.78023e-93	3	Wdfy4
513	5.06542e-97	0.974184	0.716	0.321	8.788e-93	3	Glrx
514	7.97369e-96	0.936695	0.328	0.068	1.38336e-91	3	Hmgn3
515	1.03987e-94	1.34423	0.803	0.44	1.80407e-90	3	Plac8
516	8.55129e-93	0.66651	0.996	0.973	1.48356e-88	3	Rps15a
517	9.59133e-92	0.583914	0.342	0.074	1.664e-87	3	Pak1
518	1.97517e-90	0.943123	0.981	0.843	3.42673e-86	3	Atox1
519	2.70851e-89	0.908182	0.948	0.713	4.699e-85	3	Myl12b
520	4.75147e-89	0.602356	0.998	0.84	8.24332e-85	3	AC134224.3
521	3.02676e-87	0.828476	0.99	0.941	5.25113e-83	3	Actb
522	7.51823e-86	0.683205	0.998	0.957	1.30434e-81	3	Rps27
523	8.17203e-86	0.989375	0.373	0.098	1.41777e-81	3	Cst7
524	1.35574e-85	0.761265	0.407	0.111	2.35207e-81	3	Pmaip1
525	3.88889e-85	0.807313	0.697	0.332	6.74683e-81	3	Gltp
526	5.37248e-84	0.614965	1	0.949	9.32071e-80	3	Rps9
527	1.9561e-83	1.04885	0.882	0.552	3.39363e-79	3	Fosb
528	3.57484e-83	0.59552	0.996	0.97	6.202e-79	3	Rps4x
529	8.16655e-82	0.642995	0.353	0.086	1.41682e-77	3	Rassf4
530	2.48263e-80	0.646932	1	0.951	4.30712e-76	3	Rpl18a
531	6.04102e-79	0.842284	0.44	0.143	1.04806e-74	3	St3gal4
532	2.41027e-77	0.62311	1	0.979	4.18159e-73	3	Rps18
533	3.86615e-77	0.592039	0.226	0.039	6.70739e-73	3	Cpne8
534	5.9544e-75	0.814932	0.448	0.151	1.03303e-70	3	Arl5b
535	1.08819e-74	0.810963	0.892	0.641	1.88791e-70	3	Cd48
536	4.70825e-74	0.595388	0.996	0.929	8.16834e-70	3	LOC100362027
537	1.04879e-70	0.724543	0.436	0.149	1.81954e-66	3	Purb
538	1.81886e-70	0.739863	0.529	0.214	3.15554e-66	3	Gnai3
539	1.62258e-68	0.728824	0.994	0.86	2.81501e-64	3	Rpl37
540	1.63823e-68	0.763805	0.994	0.89	2.84216e-64	3	Ifi30
541	1.21333e-67	0.834005	0.357	0.106	2.10501e-63	3	Malt1
542	7.11169e-67	0.779098	0.732	0.404	1.23381e-62	3	Oaf
543	8.18842e-67	0.744183	0.805	0.486	1.42061e-62	3	Msn
544	1.0131e-66	0.72519	0.423	0.142	1.75763e-62	3	Cd86
545	5.41545e-66	0.692562	0.645	0.316	9.39526e-62	3	Gpsm3
546	9.63309e-66	0.775655	0.442	0.161	1.67125e-61	3	Rgs2
547	3.01307e-65	0.67637	0.747	0.433	5.22737e-61	3	H2afy
548	1.76048e-62	0.691756	0.685	0.372	3.05425e-58	3	Srrm2
549	7.71754e-62	0.666226	0.552	0.244	1.33892e-57	3	Nfkb1
550	7.40431e-61	0.771455	0.394	0.139	1.28457e-56	3	Dnaaf2
551	1.33305e-59	0.835627	0.822	0.58	2.3127e-55	3	Gm2a
552	2.06234e-59	0.688675	0.378	0.127	3.57795e-55	3	Tacc1
553	3.03577e-59	0.816053	0.544	0.249	5.26676e-55	3	Ezr
554	4.40737e-59	0.589817	0.249	0.059	7.64635e-55	3	Lysmd2
555	5.16821e-59	0.599382	0.533	0.235	8.96632e-55	3	Anp32e
556	1.48415e-58	0.754771	0.346	0.108	2.57486e-54	3	Ramp1
557	4.43767e-58	0.673763	0.844	0.544	7.69891e-54	3	Ier2
558	7.06014e-58	0.610303	0.51	0.213	1.22486e-53	3	Sik1
559	1.06332e-57	0.583297	0.317	0.096	1.84476e-53	3	Cpne3
560	1.60814e-57	0.757542	0.382	0.122	2.78996e-53	3	Basp1
561	2.10754e-57	0.719089	0.793	0.524	3.65637e-53	3	Grb2
562	2.02786e-56	0.86596	0.541	0.257	3.51814e-52	3	Herpud1
563	3.10623e-55	1.05456	0.454	0.172	5.38899e-51	3	Clec10a
564	1.63997e-54	0.617576	0.569	0.279	2.84518e-50	3	Emd
565	3.00384e-54	0.690063	0.604	0.304	5.21136e-50	3	Hnrnpa3
566	1.19826e-53	0.771852	0.125	0.016	2.07887e-49	3	Fxyd7
567	7.7605e-51	0.854671	0.581	0.335	1.34637e-46	3	Rala
568	9.03801e-51	0.660928	0.369	0.135	1.568e-46	3	Tp53rk
569	1.37431e-50	0.594318	0.566	0.284	2.3843e-46	3	Gpbp1
570	1.20529e-49	0.853959	0.498	0.236	2.09106e-45	3	Vegfa
571	9.89866e-49	0.616236	0.618	0.349	1.71732e-44	3	Znrd1
572	1.107e-48	0.615644	0.959	0.804	1.92053e-44	3	Psme1
573	1.3622e-48	0.614321	0.541	0.271	2.36329e-44	3	Zfp91
574	1.78029e-48	0.66436	0.44	0.19	3.08863e-44	3	Tob1
575	2.02039e-48	0.58802	0.817	0.54	3.50518e-44	3	Pgam1
576	1.37684e-47	0.643399	0.849	0.613	2.38869e-43	3	Sub1
577	2.47459e-47	0.70846	0.724	0.437	4.29317e-43	3	Rgs1
578	3.16718e-47	0.639823	0.797	0.522	5.49475e-43	3	Mt1
579	4.63625e-45	0.649531	0.635	0.391	8.04343e-41	3	Stx7
580	1.91865e-42	0.665304	0.986	0.822	3.32866e-38	3	Rbm3
581	3.77422e-41	0.637214	0.413	0.185	6.5479e-37	3	Rell1
582	4.62506e-41	0.655403	0.517	0.282	8.02402e-37	3	Csrp1
583	1.77871e-39	0.584348	0.282	0.093	3.08589e-35	3	Slfn4
584	1.86408e-38	0.693878	0.309	0.119	3.23398e-34	3	Tmem123
585	5.35195e-37	0.617647	0.959	0.704	9.2851e-33	3	S100a11
586	6.7507e-37	0.593164	0.792	0.58	1.17118e-32	3	Alox5ap
587	1.02102e-35	0.660588	0.537	0.318	1.77137e-31	3	Cklf
588	1.77482e-34	0.606043	0.33	0.14	3.07914e-30	3	Neurl3
589	8.53936e-33	0.598361	1	1	1.48149e-28	3	Tmsb4x
590	2.14183e-32	0.626032	0.72	0.547	3.71586e-28	3	Glipr1
591	1.70343e-28	0.696526	0.512	0.325	2.95527e-24	3	Ms4a6a
592	8.13206e-25	0.61568	0.542	0.348	1.41083e-20	3	Fcgr2b
593	6.70449e-22	0.592325	0.421	0.249	1.16316e-17	3	Acp5
594	3.28506e-21	0.788094	0.855	0.702	5.69925e-17	3	Rps27l
595	8.12555e-19	0.613321	0.905	0.76	1.4097e-14	3	Tagln2
596	1.31068e-18	0.642653	0.701	0.535	2.2739e-14	3	Serpinb1a
597	3.28477e-18	0.609441	0.674	0.503	5.69875e-14	3	Cks2
598	4.508e-13	0.632917	0.108	0.04	7.82093e-09	3	Mmp12
599	4.04944e-12	1.56934	0.164	0.079	7.02538e-08	3	Isg15
600	1.18422e-06	0.618846	0.243	0.169	0.0205451	3	Marcksl1
601	0	3.22115	0.629	0.012	0	4	AABR07034739.1
602	0	3.08068	0.867	0.001	0	4	Siglech
603	0	3.00585	0.49	0.011	0	4	Cd24
604	0	2.84719	0.951	0.017	0	4	AABR07060872.1
605	0	2.75149	0.804	0.022	0	4	Cd7
606	0	2.4321	0.399	0.001	0	4	Xcl1
607	0	2.11985	0.524	0.014	0	4	Fxyd7
608	0	2.06982	0.622	0.019	0	4	Gapt
609	0	2.05791	0.594	0.021	0	4	Runx2
610	0	2.04893	0.545	0.01	0	4	Degs2
611	0	1.97861	0.559	0.013	0	4	Epha2
612	0	1.88207	0.636	0.021	0	4	Ptprcap
613	0	1.83474	0.58	0.003	0	4	Paqr5
614	0	1.72815	0.517	0.015	0	4	Rgs12
615	0	1.62408	0.462	0.003	0	4	Cd3g
616	0	1.1336	0.322	0.001	0	4	Spib
617	0	1.11996	0.315	0.003	0	4	Smim5
618	0	1.11789	0.322	0.001	0	4	LOC103694852
619	2.34041e-306	1.53408	0.476	0.012	4.06038e-302	4	Bcl11a
620	4.9056e-300	1.76379	0.664	0.029	8.51073e-296	4	Ighm
621	9.65596e-287	3.38017	0.888	0.071	1.67521e-282	4	LOC24906
622	2.07973e-273	2.51743	0.797	0.057	3.60812e-269	4	Cyb561a3
623	2.79043e-268	1.08895	0.308	0.004	4.84112e-264	4	Hs3st3b1
624	1.14045e-258	1.8921	0.629	0.034	1.97856e-254	4	Tcf4
625	6.06005e-256	1.57411	0.483	0.017	1.05136e-251	4	Lrp8
626	5.79194e-249	1.04774	0.266	0.003	1.00484e-244	4	Nrgn
627	1.23174e-245	1.82302	0.189	0	2.13694e-241	4	Cd209
628	1.64015e-233	1.28904	0.392	0.012	2.84549e-229	4	Gpr171
629	1.27148e-227	1.42546	0.385	0.011	2.2059e-223	4	AABR07035465.1
630	2.29574e-205	1.04078	0.238	0.003	3.98288e-201	4	Kdr
631	1.39716e-193	1.87799	0.657	0.051	2.42394e-189	4	Fcrla
632	5.339e-188	1.59854	0.51	0.03	9.26263e-184	4	Nedd4
633	8.4448e-185	1.66468	0.524	0.033	1.46509e-180	4	Traf4
634	1.40543e-177	1.08345	0.252	0.005	2.43827e-173	4	Nap1l5
635	1.59302e-175	1.11224	0.287	0.008	2.76373e-171	4	Cdh1
636	3.35896e-159	3.28618	0.965	0.197	5.82745e-155	4	Irf8
637	1.03188e-144	1.0834	0.343	0.017	1.79021e-140	4	Pdia5
638	1.6901e-137	1.10797	0.238	0.007	2.93215e-133	4	Sapcd1
639	4.33795e-123	1.1929	0.392	0.028	7.52591e-119	4	Tubgcp5
640	4.82577e-123	1.05164	0.301	0.015	8.37224e-119	4	Pold1
641	1.29466e-121	1.43905	0.469	0.042	2.2461e-117	4	Plekha5
642	1.76352e-121	2.02876	0.748	0.128	3.05953e-117	4	Ap1s2
643	3.03638e-114	2.13343	0.643	0.092	5.26781e-110	4	Ccnd1
644	3.54987e-113	1.69411	0.531	0.062	6.15867e-109	4	Tex2
645	2.83073e-111	1.12135	0.336	0.022	4.91103e-107	4	Rabgap1l
646	2.14836e-108	1.04182	0.287	0.016	3.72719e-104	4	AABR07064873.1
647	9.98675e-106	1.55136	0.497	0.056	1.7326e-101	4	Il21r
648	1.59123e-103	1.43681	0.399	0.035	2.76063e-99	4	Gprc5a
649	9.71472e-101	1.77537	0.636	0.103	1.68541e-96	4	Cnp
650	2.65749e-100	1.84766	0.643	0.107	4.61048e-96	4	Tspan13
651	1.72541e-99	1.45121	0.531	0.071	2.99341e-95	4	Cyfip2
652	2.71997e-99	2.12044	0.776	0.179	4.71887e-95	4	Rasgrp2
653	3.74373e-96	2.09745	0.685	0.128	6.495e-92	4	Errfi1
654	7.45623e-94	2.87403	0.993	0.457	1.29358e-89	4	Plac8
655	1.33203e-92	1.40081	0.413	0.044	2.31095e-88	4	Spn
656	6.51889e-90	1.57732	0.748	0.156	1.13096e-85	4	Pkib
657	4.92035e-89	2.10309	0.804	0.214	8.53632e-85	4	Dnajc7
658	2.72781e-88	1.8403	0.608	0.108	4.73248e-84	4	Gfpt1
659	1.02544e-86	1.63061	0.587	0.101	1.77903e-82	4	Slc44a2
660	4.72107e-82	1.26942	0.434	0.056	8.19058e-78	4	Hpse
661	4.01035e-77	2.16073	0.951	0.486	6.95755e-73	4	Cd164
662	4.66828e-77	1.9483	0.783	0.224	8.099e-73	4	Sik1
663	1.71088e-73	1.3191	0.455	0.068	2.96821e-69	4	Vcl
664	3.2009e-73	1.15399	1	0.976	5.55325e-69	4	Tyrobp
665	3.77341e-73	1.04908	0.308	0.03	6.54648e-69	4	Sema4b
666	3.36764e-72	1.60316	0.497	0.084	5.84252e-68	4	Runx3
667	1.15538e-65	1.61433	0.692	0.191	2.00447e-61	4	Jak2
668	2.40599e-65	1.77337	0.923	0.431	4.17415e-61	4	Spint2
669	8.64871e-63	1.61925	0.678	0.188	1.50047e-58	4	Fyb1
670	1.00436e-62	1.42379	0.51	0.103	1.74246e-58	4	Ifnar2
671	2.99592e-62	1.70361	0.902	0.427	5.19762e-58	4	Serp1
672	6.65367e-62	1.09588	0.28	0.029	1.15435e-57	4	Net1
673	2.14025e-60	1.96701	0.734	0.256	3.71312e-56	4	Igf2r
674	1.33488e-58	1.27414	0.476	0.093	2.31588e-54	4	Abhd17b
675	3.83873e-58	1.80701	0.783	0.308	6.65981e-54	4	Prkar1a
676	5.36523e-58	1.82022	0.881	0.484	9.30814e-54	4	C1qbp
677	1.2237e-56	1.24085	0.462	0.09	2.123e-52	4	Plpp3
678	4.09459e-56	1.641	0.769	0.29	7.1037e-52	4	Blnk
679	4.30678e-55	1.42118	0.993	0.772	7.47183e-51	4	Rpl31
680	6.13598e-55	1.04911	0.315	0.042	1.06453e-50	4	Plcb4
681	2.09793e-54	1.6327	0.923	0.545	3.63969e-50	4	Zfp706
682	6.07291e-54	1.14482	0.42	0.076	1.05359e-49	4	Foxn3
683	3.76664e-52	1.0687	0.308	0.042	6.53475e-48	4	Ddit4
684	3.92777e-51	1.52947	1	0.895	6.81428e-47	4	Ifi30
685	1.08874e-49	1.6485	0.741	0.299	1.88886e-45	4	Snx18
686	3.63136e-49	1.28165	0.476	0.107	6.30004e-45	4	Smad7
687	9.15619e-49	1.0618	0.378	0.068	1.58851e-44	4	Klf10
688	5.53987e-48	1.11657	0.385	0.071	9.61112e-44	4	Uvrag
689	3.38014e-47	1.13137	0.413	0.084	5.86421e-43	4	Bcl3
690	3.68574e-47	1.26689	0.503	0.128	6.39439e-43	4	Rfc3
691	3.78252e-47	1.64183	0.881	0.583	6.56229e-43	4	Cd47
692	3.82268e-47	1.57281	0.895	0.584	6.63197e-43	4	Tomm20
693	1.29933e-45	1.78802	0.895	0.543	2.25421e-41	4	Btg2
694	3.42129e-45	1.43719	0.909	0.6	5.93559e-41	4	Rac2
695	9.98395e-45	1.14579	0.993	0.868	1.73211e-40	4	Rpl37
696	1.38707e-44	1.62179	0.727	0.278	2.40644e-40	4	Bst2
697	6.21758e-44	1.49249	0.818	0.448	1.07869e-39	4	Ncf4
698	3.51692e-42	1.33345	0.825	0.4	6.10151e-38	4	Pld4
699	5.63112e-42	1.87375	0.538	0.165	9.76943e-38	4	Gchfr
700	3.56895e-41	1.48939	0.804	0.421	6.19176e-37	4	Oaf
701	5.80009e-41	1.53626	0.58	0.195	1.00626e-36	4	Rell1
702	7.44648e-41	1.17143	0.497	0.135	1.29189e-36	4	Nsd3
703	1.29862e-40	1.43576	0.531	0.162	2.25298e-36	4	Gls
704	7.26107e-39	1.13068	0.483	0.136	1.25972e-34	4	Dgkz
705	3.21019e-38	1.09353	0.42	0.103	5.56936e-34	4	Cdkn1b
706	8.76941e-38	1.07562	0.434	0.107	1.52141e-33	4	Bin1
707	3.81598e-37	1.26858	0.441	0.12	6.62034e-33	4	RGD1304587
708	9.80899e-37	1.30436	0.769	0.398	1.70176e-32	4	Srsf5
709	7.81144e-35	1.29908	0.713	0.336	1.35521e-30	4	Pdcd4
710	8.63517e-35	1.22258	0.825	0.491	1.49812e-30	4	Hcst
711	9.80757e-35	1.18728	0.378	0.092	1.70152e-30	4	Socs1
712	1.08187e-33	1.18012	0.601	0.231	1.87693e-29	4	Zyx
713	1.58506e-33	1.42328	0.58	0.232	2.74992e-29	4	Brd1
714	5.15487e-33	1.06997	0.469	0.145	8.94319e-29	4	Klf13
715	1.57509e-32	1.06431	0.476	0.15	2.73262e-28	4	Stk17b
716	2.84761e-31	1.07454	0.881	0.625	4.94032e-27	4	Sub1
717	3.06899e-31	1.12697	0.455	0.142	5.32439e-27	4	Pde4b
718	3.89864e-31	1.37954	0.559	0.225	6.76375e-27	4	Mtdh
719	1.25664e-30	1.21556	0.762	0.462	2.18014e-26	4	Cib1
720	2.6454e-30	1.19911	0.811	0.554	4.5895e-26	4	Srsf3
721	4.31588e-29	1.1034	0.881	0.595	7.48761e-25	4	Cybb
722	8.32823e-29	1.06763	0.804	0.508	1.44487e-24	4	Srsf2
723	8.49574e-29	1.14542	0.476	0.165	1.47393e-24	4	Purb
724	9.96172e-29	1.21192	0.58	0.236	1.72826e-24	4	Epsti1
725	2.24204e-28	1.19213	0.545	0.228	3.88972e-24	4	Chd4
726	5.75594e-28	1.04226	0.517	0.195	9.98598e-24	4	Fam107b
727	1.68856e-26	1.17584	0.587	0.273	2.92949e-22	4	Mef2a
728	2.48622e-26	1.05961	0.552	0.231	4.31334e-22	4	Dek
729	4.60452e-26	1.17875	0.531	0.227	7.98838e-22	4	Smc6
730	5.89106e-26	1.19154	0.678	0.403	1.02204e-21	4	Bloc1s2
731	7.0523e-26	1.15407	0.636	0.331	1.2235e-21	4	Ptpn6
732	8.25431e-26	1.64975	0.706	0.435	1.43204e-21	4	Atp1b3
733	2.16286e-25	1.22221	0.58	0.271	3.75234e-21	4	Arglu1
734	2.86985e-25	1.09039	0.483	0.189	4.9789e-21	4	Tnfaip8
735	3.83296e-25	1.21659	0.524	0.229	6.6498e-21	4	Tmed3
736	4.05744e-25	1.06866	0.727	0.451	7.03926e-21	4	H2afy
737	1.26828e-24	1.16969	0.566	0.266	2.20034e-20	4	LOC108349594
738	7.40371e-24	1.0588	0.51	0.218	1.28447e-19	4	Nus1
739	2.58866e-23	1.08955	0.58	0.3	4.49107e-19	4	Napa
740	2.77183e-23	1.37111	0.594	0.298	4.80884e-19	4	Cwc25
741	3.14819e-23	1.06375	0.573	0.283	5.4618e-19	4	Gna15
742	1.18888e-22	1.12858	0.469	0.191	2.06259e-18	4	Irf1
743	1.67449e-22	1.05257	0.657	0.389	2.90507e-18	4	Arl6ip1
744	3.00459e-22	1.09856	0.49	0.211	5.21266e-18	4	Slc15a3
745	4.55202e-22	1.07568	0.706	0.453	7.8973e-18	4	Gna13
746	8.06918e-22	1.06533	0.448	0.177	1.39992e-17	4	Rgs2
747	2.44656e-21	1.16415	0.657	0.394	4.24453e-17	4	Zfp36l2
748	3.64283e-21	1.07061	0.483	0.207	6.31994e-17	4	Pnn
749	7.12322e-20	1.09979	0.601	0.347	1.23581e-15	4	Plaur
750	1.85838e-19	1.09341	0.636	0.355	3.22411e-15	4	AC134224.1
751	0	7.01608	0.924	0.025	0	5	AABR07060872.1
752	0	6.0422	0.652	0.017	0	5	AABR07034739.1
753	0	4.88618	0.87	0.031	0	5	Ighm
754	0	3.95922	0.674	0.001	0	5	Cd79b
755	0	2.84421	0.489	0.004	0	5	AABR07002700.1
756	0	2.78353	0.37	0.001	0	5	AABR07034739.3
757	0	2.68544	0.348	0.001	0	5	Ebf1
758	1.36642e-259	2.44385	0.207	0	2.3706e-255	5	Mzb1
759	4.35502e-244	1.48971	0.196	0	7.55553e-240	5	Pde6h
760	2.67422e-207	1.59781	0.152	0	4.6395e-203	5	Vpreb3
761	8.86273e-191	1.23067	0.13	0	1.5376e-186	5	Ms4a1
762	5.00676e-175	1.6564	0.12	0	8.68623e-171	5	AABR07051592.1
763	4.6189e-90	2.70455	0.37	0.024	8.01333e-86	5	Cd69
764	5.41407e-83	1.08708	0.109	0.001	9.39287e-79	5	Adgrv1
765	3.86328e-65	1.22569	0.12	0.003	6.70241e-61	5	Bank1
766	6.88362e-64	2.28012	0.283	0.02	1.19424e-59	5	Dus2
767	1.94634e-53	1.76813	0.25	0.018	3.3767e-49	5	Cd24
768	1.36454e-45	1.07706	0.109	0.004	2.36735e-41	5	Arhgef18
769	4.66213e-45	2.03999	1	0.85	8.08833e-41	5	AC134224.3
770	1.03583e-43	2.01576	0.261	0.025	1.79706e-39	5	Cd72
771	1.3538e-39	2.6114	0.38	0.06	2.3487e-35	5	Fcrla
772	2.28694e-38	1.91926	0.196	0.016	3.96761e-34	5	Dusp10
773	2.13848e-33	2.40957	0.326	0.052	3.71005e-29	5	Rhoh
774	3.2644e-33	2.23549	0.348	0.059	5.66341e-29	5	Fcmr
775	1.92956e-32	0.984375	0.109	0.006	3.34759e-28	5	Tfdp2
776	1.81694e-30	1.30074	0.978	0.96	3.15221e-26	5	Rps27
777	5.91062e-25	1.19997	0.989	0.957	1.02543e-20	5	H3f3a
778	7.2047e-25	1.66929	0.815	0.427	1.24994e-20	5	Cd74
779	5.80172e-24	1.7531	0.228	0.035	1.00654e-19	5	Ralgps2
780	4.86751e-23	1.64833	0.696	0.288	8.44464e-19	5	RT1-Db1
781	5.6692e-23	1.09853	0.946	0.941	9.8355e-19	5	Rpl7
782	9.62936e-23	2.0511	0.717	0.323	1.6706e-18	5	RT1-Da
783	2.16057e-22	1.33486	0.989	0.951	3.74837e-18	5	LOC100359583
784	2.46128e-22	2.61411	0.761	0.547	4.27007e-18	5	Btg2
785	1.22882e-21	1.09918	0.957	0.934	2.13188e-17	5	LOC100362027
786	2.69499e-21	1.39102	0.207	0.031	4.67554e-17	5	Ptprcap
787	3.50029e-21	0.947011	0.978	0.975	6.07265e-17	5	Rps15a
788	1.19363e-20	1.18893	0.13	0.013	2.07083e-16	5	Serpinb6b
789	7.82284e-20	1.85382	0.326	0.082	1.35719e-15	5	Il2rg
790	1.6561e-19	0.795015	1	0.982	2.87317e-15	5	Rpl35
791	3.77194e-19	1.13317	0.935	0.933	6.54394e-15	5	Eif1
792	4.4709e-19	0.735351	0.989	0.988	7.75657e-15	5	Fau
793	6.25424e-19	0.735507	0.978	0.959	1.08505e-14	5	AY172581.9
794	6.28809e-19	1.74936	0.837	0.795	1.09092e-14	5	Jund
795	6.43962e-19	0.608359	1	0.985	1.11721e-14	5	AY172581.24
796	2.02557e-18	1.12998	0.12	0.013	3.51416e-14	5	Foxo1
797	4.27564e-18	1.65897	0.598	0.249	7.4178e-14	5	RT1-Ba
798	7.83155e-18	1.72551	0.283	0.068	1.35869e-13	5	Ets1
799	4.32657e-16	1.30427	0.163	0.026	7.50617e-12	5	Prxl2a
800	4.54776e-16	0.716384	0.957	0.974	7.8899e-12	5	Rpl11
801	9.06054e-15	0.666724	0.967	0.987	1.57191e-10	5	Rpl37a
802	3.97213e-14	0.644958	1	0.991	6.89126e-10	5	LOC108351482
803	1.02086e-13	0.706516	0.978	0.954	1.77108e-09	5	Rpl18a
804	3.20463e-13	0.981813	0.13	0.02	5.55971e-09	5	Tmsb15b2
805	9.21295e-13	0.700882	0.967	0.976	1.59835e-08	5	Rpl24
806	1.53467e-12	0.543387	0.989	0.987	2.6625e-08	5	Rps28
807	1.9046e-12	0.673486	0.902	0.951	3.30429e-08	5	Rpl28
808	3.1134e-12	1.00666	0.837	0.916	5.40143e-08	5	LOC103690996
809	3.30296e-12	0.57952	0.978	0.988	5.7303e-08	5	Rpl27a
810	3.64461e-12	1.81272	0.641	0.466	6.32303e-08	5	Plac8
811	7.53895e-12	0.692482	0.946	0.971	1.30793e-07	5	Rps23
812	7.67618e-12	1.81644	0.641	0.549	1.33174e-07	5	Sf3b1
813	1.29099e-11	0.636158	0.957	0.974	2.23973e-07	5	LOC100364457
814	2.88587e-11	0.609751	0.957	0.971	5.0067e-07	5	Rps3a
815	1.04143e-10	1.45506	0.185	0.047	1.80677e-06	5	Foxp1
816	1.12506e-10	1.324	0.413	0.178	1.95187e-06	5	RT1-Bb
817	2.71457e-10	1.22627	0.109	0.018	4.70951e-06	5	P2ry10
818	4.07766e-10	1.49443	0.185	0.049	7.07434e-06	5	Cxxc5
819	7.99798e-10	1.95199	0.413	0.222	1.38757e-05	5	Tmem243
820	1.19485e-09	0.714703	0.87	0.94	2.07294e-05	5	Rps3
821	1.59397e-09	1.14074	0.152	0.036	2.76537e-05	5	St3gal6
822	2.49166e-09	1.19689	0.196	0.056	4.32279e-05	5	2025-09-01
823	2.91115e-09	1.51526	0.141	0.033	5.05056e-05	5	Gsta6
824	4.02197e-09	1.33622	0.109	0.021	6.97772e-05	5	Dgkd
825	4.54466e-09	1.38077	0.685	0.717	7.88452e-05	5	Ddx5
826	4.9001e-09	0.616932	0.946	0.942	8.50118e-05	5	Rpl6
827	7.20062e-09	0.546801	0.989	0.983	0.000124924	5	Uba52
828	7.2696e-09	1.377	0.163	0.043	0.00012612	5	Nrarp
829	1.37536e-08	0.685177	0.957	0.963	0.000238611	5	Rps24
830	2.41651e-08	1.92706	0.337	0.167	0.00041924	5	Pkib
831	2.73619e-08	0.57203	0.957	0.972	0.000474702	5	Rps4x
832	4.48504e-08	1.39737	0.207	0.069	0.000778109	5	Evl
833	6.35172e-08	0.553073	0.946	0.962	0.00110196	5	Rpl14
834	8.67464e-08	0.882583	0.12	0.028	0.00150496	5	Tmem131l
835	1.00609e-07	1.67235	0.25	0.103	0.00174547	5	Zcchc7
836	1.10767e-07	0.694081	0.815	0.907	0.00192171	5	Rps11
837	5.07317e-07	0.780675	0.815	0.862	0.00880144	5	H3f3c
838	1.31401e-06	1.95407	0.511	0.43	0.0227968	5	Ypel3
839	2.1871e-06	1.25984	0.13	0.038	0.037944	5	RT1-DOa
840	2.2661e-06	1.93262	0.402	0.27	0.0393145	5	LOC108349594
841	2.65117e-06	0.563474	0.935	0.958	0.0459951	5	Rpl34
842	3.44525e-06	0.621476	0.87	0.864	0.0597717	5	Rpl22l1
843	4.10045e-06	0.523278	0.891	0.897	0.0711387	5	LOC100361854
844	4.4777e-06	1.12468	0.13	0.039	0.0776836	5	Plekha2
845	5.51687e-06	1.21029	0.13	0.04	0.0957123	5	Rnf145
846	7.40621e-06	1.72183	0.424	0.304	0.12849	5	Gpbp1
847	7.76627e-06	0.913903	0.13	0.04	0.134737	5	Tcf3
848	1.08775e-05	1.55128	0.543	0.514	0.188714	5	Srsf2
849	1.51412e-05	1.70729	0.554	0.568	0.262685	5	Son
850	2.94479e-05	0.726069	0.815	0.871	0.510891	5	Rpl37
851	3.94637e-05	0.706556	0.717	0.843	0.684655	5	Snrpe
852	6.08552e-05	1.58181	0.5	0.476	1	5	Limd2
853	0.000105742	1.3885	0.163	0.069	1	5	Trim5
854	0.000141194	1.18439	0.174	0.076	1	5	Dusp5
855	0.000166147	1.12076	0.163	0.071	1	5	Dmxl1
856	0.000181643	1.68058	0.304	0.193	1	5	Ppp1r10
857	0.000182691	0.847631	0.728	0.869	1	5	Hsp90ab1
858	0.000206178	1.34858	0.196	0.093	1	5	Hist1h1e
859	0.000206619	1.14258	0.13	0.05	1	5	Clk4
860	0.000301328	0.58497	0.87	0.946	1	5	Rps19
861	0.000328451	2.42394	0.435	0.403	1	5	Rilpl2
862	0.000380505	2.35057	0.424	0.396	1	5	Tifa
863	0.000417434	1.80818	0.228	0.128	1	5	B3gnt2
864	0.000511019	1.279	0.185	0.09	1	5	U4.114
865	0.000527984	1.50113	0.576	0.683	1	5	H3f3b
866	0.000607142	0.598087	0.207	0.474	1	5	Ss18l2
867	0.000613353	0.983349	0.12	0.047	1	5	Ddit4
868	0.000736634	1.58044	0.239	0.146	1	5	Irf2
869	0.000990875	1.26525	0.554	0.633	1	5	Pnrc1
870	0.00117361	1.52996	0.413	0.376	1	5	Paip2
871	0.00128484	0.54784	0.12	0.312	1	5	Ddx3x
872	0.00131858	1.22491	0.152	0.074	1	5	Uhrf2
873	0.00145959	1.08031	0.554	0.612	1	5	Pabpc1
874	0.00150123	0.521434	0.859	0.925	1	5	Rpl15
875	0.0015111	1.22175	0.163	0.082	1	5	Foxn3
876	0.00179089	1.31829	0.163	0.084	1	5	Hnrnph3
877	0.0021026	1.35624	0.478	0.486	1	5	Arpc5l
878	0.00224613	1.52423	0.435	0.439	1	5	Cd37
879	0.00281034	0.521198	0.152	0.341	1	5	Eif2s3y
880	0.0029521	1.24476	0.543	0.616	1	5	Gabarapl2
881	0.0030436	0.617266	0.685	0.88	1	5	Npm1
882	0.0033719	1.04975	0.13	0.063	1	5	Arid1b
883	0.00366783	1.36853	0.348	0.277	1	5	Arglu1
884	0.00373262	0.851097	0.109	0.047	1	5	Zfp386
885	0.00394448	1.44381	0.261	0.18	1	5	Ddit3
886	0.00399048	0.601252	0.152	0.349	1	5	Map1lc3b
887	0.00413881	1.44399	0.522	0.632	1	5	Sub1
888	0.0043468	0.642483	0.174	0.388	1	5	Ppp4c
889	0.00500709	1.08575	0.141	0.073	1	5	Lysmd2
890	0.00510644	0.899687	0.13	0.065	1	5	7SK.235
891	0.00514209	1.69845	0.163	0.092	1	5	Id3
892	0.00555214	1.51082	0.239	0.163	1	5	Ppdpf
893	0.00594373	1.5234	0.293	0.232	1	5	Prpf4b
894	0.00635639	0.554608	0.228	0.443	1	5	Mt-atp8
895	0.00699178	0.618967	0.163	0.346	1	5	Zbtb8os
896	0.00703153	1.32831	0.207	0.133	1	5	Tmem123
897	0.00745072	1.31938	0.402	0.396	1	5	Srrm2
898	0.00788366	0.552211	0.228	0.476	1	5	Tax1bp1
899	0.0095509	0.557337	0.196	0.386	1	5	Rab14
900	0.00997863	1.38681	0.424	0.424	1	5	Slc38a2

## Sheet: Table S7 
Metabolites	Compound ID	Super Class	Class	Sub Class
1,5-Dihydro-7-(1-piperidinyl)-imidazo(2,1-b)quinazolin-2(3H)-one	HMDB0259407	Organoheterocyclic compounds	Diazanaphthalenes	Benzodiazines
Calcein Blue	HMDB0249539	Phenylpropanoids and polyketides	Coumarins and derivatives	Hydroxycoumarins
Copalic acid	HMDB0036829	Lipids and lipid-like molecules	Prenol lipids	Diterpenoids
FA(20:3)	HMDB0002925	Lipids and lipid-like molecules	Fatty Acyls	Fatty acids and conjugates
Ubiquinone-2	HMDB0006709	Lipids and lipid-like molecules	Prenol lipids	Quinone and hydroquinone lipids
FA(22:4); 1-Hydroxy-1-phenyl-3-hexadecanone; 3-Hydroxy-1-phenyl-1-hexadecanone; Ethyl Arachidonate	HMDB0002226; HMDB0035676; HMDB0035677; HMDB0062725	Lipids and lipid-like molecules; Lipids and lipid-like molecules; Lipids and lipid-like molecules; Lipids and lipid-like molecules	Fatty Acyls; Fatty Acyls; Fatty Acyls; Fatty Acyls	Fatty acids and conjugates; Fatty alcohols; Fatty alcohols; Fatty acid esters
Calycanthidine	HMDB0030281	Organoheterocyclic compounds	Indoles and derivatives	Pyrroloindoles
Resolvin D2; Resolvin D1; 11beta-Hydroxy-3,20-dioxopregn-4-en-21-oic acid; 14-Hydroxy-E4-neuroprostane; 17-Hydroxy-E4-neuroprostane; 20-Hydroxy-E4-neuroprostane; 4-Hydroxy-D4-neuroprostane; 7-Hydroxy-D4-neuroprostane; Prehumulone; Macrophorin C; 9alpha-(Angeloyloxy)-4S-hydroxy-10(14)-oplopen-3-one 4-acetate; 9alpha-(3-Methyl-2E-butenoyloxy)-4S-hydroxy-10(14)-oplopen-3-one 4-acetate; 10-Hydroxy-D4…	HMDB0002294; HMDB0003733; HMDB0011652; HMDB0012580; HMDB0012601; HMDB0012638; HMDB0012777; HMDB0012855; HMDB0030147; HMDB0030455; HMDB0040955; HMDB0040956; HMDB0062275; HMDB0062276; HMDB0062283; HMDB0062284; HMDB0247298	Lipids and lipid-like molecules; Lipids and lipid-like molecules; Lipids and lipid-like molecules; Lipids and lipid-like molecules; Lipids and lipid-like molecules; Lipids and lipid-like molecules; Lipids and lipid-like molecules; Lipids and lipid-like molecules; Organic oxygen compounds; Organic oxygen compounds; Lipids and lipid-like molecules; Lipids and lipid-like molecules; Lipids and lipid-…	Fatty Acyls; Fatty Acyls; Steroids and steroid derivatives; Fatty Acyls; Fatty Acyls; Fatty Acyls; Fatty Acyls; Fatty Acyls; Organooxygen compounds; Organooxygen compounds; Prenol lipids; Prenol lipids; Fatty Acyls; Fatty Acyls; Fatty Acyls; Fatty Acyls; Fatty Acyls	Fatty acids and conjugates; Fatty acids and conjugates; Androstane steroids; Eicosanoids; Fatty acids and conjugates; Fatty acids and conjugates; Eicosanoids; Fatty acids and conjugates; Carbonyl compounds; Carbonyl compounds; Sesquiterpenoids; Sesquiterpenoids; Fatty acids and conjugates; Fatty acids and conjugates; Fatty alcohols; Fatty alcohols; Fatty acids and conjugates
N'-[(6-Oxo-5-prop-2-enyl-1-cyclohexa-2,4-dienylidene)methyl]-2-[4-(phenylmethyl)-1-piperazinyl]acetohydrazide	HMDB0256069	Organoheterocyclic compounds	Diazinanes	Piperazines
MG(18:1); Stearoyllactic acid; 3-(2-Heptenyloxy)-2-hydroxypropyl undecanoate	HMDB0011536; HMDB0033372; HMDB0034031	Lipids and lipid-like molecules; Lipids and lipid-like molecules; Lipids and lipid-like molecules	Glycerolipids; Fatty Acyls; Glycerolipids	Monoradylglycerols; Fatty acid esters; Diradylglycerols
11-Hydroxyeicosatetraenoate glyceryl ester; 2-(14,15-Epoxyeicosatrienoyl) Glycerol; gemeprost; Norcholic acid; MG(0:0/20:3(5Z,8Z,14Z)-O(11S,12R)/0:0); MG(0:0/20:4(5Z,8Z,11Z,13E)-OH(15S)/0:0); MG(0:0/20:4(5Z,8Z,10E,14Z)-OH(12S)/0:0)	HMDB0012530; HMDB0013651; HMDB0252671; HMDB0255727; HMDB0260514; HMDB0260523; HMDB0260524	Lipids and lipid-like molecules; Lipids and lipid-like molecules; Lipids and lipid-like molecules; Lipids and lipid-like molecules; Lipids and lipid-like molecules; Lipids and lipid-like molecules; Lipids and lipid-like molecules	Endocannabinoids; Glycerolipids; Fatty Acyls; Steroids and steroid derivatives; Fatty Acyls; Endocannabinoids; Endocannabinoids	Unclassified; Monoradylglycerols; Fatty alcohols; Bile acids, alcohols and derivatives; Eicosanoids; Unclassified; Unclassified
Antalarmin	HMDB0248455	Organoheterocyclic compounds	Pyrroles	Substituted pyrroles
3-Hydroxytrideca-4,6-dienoylcarnitine; 3-Hydroxytrideca-6,9-dienoylcarnitine; (5E,9E)-3-Hydroxytrideca-5,9-dienoylcarnitine; 5-Hydroxytrideca-7,9-dienoylcarnitine; 5-Hydroxytrideca-8,11-dienoylcarnitine; 4-Hydroxytrideca-6,8-dienoylcarnitine; 3-Hydroxytrideca-5,8-dienoylcarnitine; 3-Hydroxytrideca-5,7-dienoylcarnitine; 6-Hydroxytrideca-8,10-dienoylcarnitine; 4-Hydroxytrideca-7,10-dienoylcarnitine…	HMDB0241325; HMDB0241326; HMDB0241327; HMDB0241328; HMDB0241329; HMDB0241330; HMDB0241331; HMDB0241332; HMDB0241333; HMDB0241334; HMDB0241335	Lipids and lipid-like molecules; Lipids and lipid-like molecules; Lipids and lipid-like molecules; Lipids and lipid-like molecules; Lipids and lipid-like molecules; Lipids and lipid-like molecules; Lipids and lipid-like molecules; Lipids and lipid-like molecules; Lipids and lipid-like molecules; Lipids and lipid-like molecules; Lipids and lipid-like molecules	Fatty Acyls; Fatty Acyls; Fatty Acyls; Fatty Acyls; Fatty Acyls; Fatty Acyls; Fatty Acyls; Fatty Acyls; Fatty Acyls; Fatty Acyls; Fatty Acyls	Fatty acid esters; Fatty acid esters; Fatty acid esters; Fatty acid esters; Fatty acid esters; Fatty acid esters; Fatty acid esters; Fatty acid esters; Fatty acid esters; Fatty acid esters; Fatty acid esters
3-hydroxyhexadecanoyl carnitine	HMDB0061642	Lipids and lipid-like molecules	Fatty Acyls	Fatty acid esters

## Sheet: Table S8
	p_val	avg_log2FC	pct.1	pct.2	p_val_adj	cluster	gene
1	0	2.10049	0.829	0.078	0	0	Ahcyl2
2	0	1.93491	1	0.62	0	0	Fxyd5
3	0	1.91243	0.71	0.052	0	0	Slc26a7
4	0	1.90334	0.902	0.189	0	0	Atp1b1
5	1.653e-299	2.01254	0.76	0.092	2.8678e-295	0	Alpl
6	6.14197e-289	2.19613	0.721	0.091	1.06557e-284	0	Msln
7	4.98037e-287	1.49962	0.998	0.896	8.64044e-283	0	Bsg
8	5.5425e-270	1.96667	0.994	0.661	9.61568e-266	0	Tsc22d1
9	1.89123e-263	2.07185	0.919	0.278	3.28109e-259	0	Smoc2
10	1.26831e-252	2.11133	0.937	0.36	2.2004e-248	0	Rarres1
11	7.92377e-242	1.59748	0.883	0.287	1.3747e-237	0	Tcn2
12	1.05072e-240	1.31757	0.661	0.09	1.8229e-236	0	Ada
13	1.89567e-238	1.48057	0.99	0.724	3.2888e-234	0	Cd81
14	5.77646e-236	1.33372	0.75	0.136	1.00216e-231	0	Hmcn1
15	1.16593e-234	1.68523	0.882	0.281	2.02277e-230	0	Crabp2
16	5.2633e-230	1.65616	0.726	0.148	9.1313e-226	0	Bmp4
17	2.44715e-229	1.21978	0.823	0.188	4.24556e-225	0	Mgst2
18	6.9002e-229	1.54875	0.64	0.088	1.19712e-224	0	Dhrs9
19	5.90913e-226	1.17105	0.468	0.015	1.02518e-221	0	Emb
20	8.68969e-224	1.39044	0.802	0.202	1.50757e-219	0	Lxn
21	4.19714e-221	1.58352	0.928	0.339	7.28162e-217	0	Ccn5
22	9.20984e-216	1.42983	0.718	0.151	1.59782e-211	0	Slc4a4
23	1.02858e-214	1.31051	0.758	0.164	1.78448e-210	0	Nkain4
24	6.12527e-213	1.22107	0.512	0.038	1.06267e-208	0	AABR07070307.1
25	1.84883e-211	1.29944	0.741	0.164	3.20754e-207	0	Slc12a2
26	1.17838e-205	1.72129	0.955	0.464	2.04437e-201	0	Clu
27	2.42899e-205	1.1993	0.607	0.091	4.21406e-201	0	Ednra
28	5.33969e-202	1.13489	0.483	0.035	9.26383e-198	0	Upk1b
29	8.8411e-202	1.14958	0.741	0.169	1.53384e-197	0	AABR07054614.1
30	3.27344e-199	1.40234	0.94	0.387	5.67909e-195	0	Fgl2
31	8.44801e-198	1.59673	0.733	0.178	1.46564e-193	0	Shisa3
32	1.72345e-197	1.49918	0.815	0.253	2.99002e-193	0	Fam180a
33	2.99487e-195	1.45789	0.977	0.485	5.19581e-191	0	Wfdc1
34	4.97795e-195	1.4882	0.78	0.198	8.63624e-191	0	Igfbp2
35	2.01132e-193	0.969934	0.475	0.036	3.48944e-189	0	Mpped2
36	1.57861e-191	1.47287	0.958	0.524	2.73874e-187	0	Slc38a2
37	2.51244e-189	1.16714	0.637	0.118	4.35884e-185	0	Klf5
38	1.6308e-188	1.48186	0.812	0.227	2.82928e-184	0	Cpxm2
39	8.41388e-187	1.80856	0.991	0.833	1.45972e-182	0	Timp1
40	1.5319e-186	1.31762	0.986	0.559	2.65769e-182	0	Col12a1
41	4.01852e-186	1.47904	0.999	0.738	6.97174e-182	0	Igfbp5
42	9.92502e-183	0.97518	0.44	0.032	1.72189e-178	0	Wnt16
43	1.23254e-178	1.01351	0.515	0.065	2.13833e-174	0	St6galnac2
44	4.40853e-178	1.33542	0.668	0.162	7.64837e-174	0	Enpp3
45	1.58232e-171	0.911373	0.48	0.052	2.74517e-167	0	F11r
46	5.61275e-170	1.08016	0.449	0.042	9.73757e-166	0	Slc47a1
47	1.68225e-168	1.32288	0.758	0.238	2.91853e-164	0	Cdh11
48	1.69421e-168	1.67025	0.757	0.284	2.93928e-164	0	Dhrs3
49	3.45555e-166	1.06551	0.919	0.421	5.99503e-162	0	Spint2
50	7.01811e-163	0.884533	0.47	0.058	1.21757e-158	0	Pawr
51	3.39042e-160	1.12745	0.993	0.741	5.88204e-156	0	Cd9
52	2.58051e-159	1.30083	0.972	0.68	4.47693e-155	0	Glul
53	5.23803e-153	0.903071	0.999	0.915	9.08746e-149	0	Ctsl
54	3.81666e-151	1.00293	0.991	0.723	6.62152e-147	0	App
55	7.03287e-151	1.43307	0.743	0.247	1.22013e-146	0	Id1
56	1.67613e-149	0.827603	0.433	0.05	2.90792e-145	0	Etl4
57	4.00564e-147	1.11395	0.818	0.321	6.94939e-143	0	Prrx2
58	5.55667e-147	1.14454	0.896	0.472	9.64027e-143	0	Olfml3
59	1.45359e-145	0.761628	0.382	0.033	2.52183e-141	0	Lsr
60	7.45321e-141	0.723907	0.997	0.97	1.29306e-136	0	Mt-cyb
61	1.75908e-139	0.724135	0.339	0.021	3.05183e-135	0	Slco2a1
62	1.31591e-138	0.989737	0.742	0.269	2.28298e-134	0	Dbndd2
63	8.19197e-138	0.695542	0.997	0.982	1.42122e-133	0	Mt-co2
64	2.51404e-137	0.891756	0.546	0.114	4.3616e-133	0	Tspan8
65	2.9196e-136	1.01836	0.858	0.357	5.06521e-132	0	Dkk3
66	8.40684e-135	1.03277	0.471	0.082	1.4585e-130	0	Slc23a2
67	8.9418e-135	0.873514	0.567	0.135	1.55131e-130	0	Jam2
68	7.99354e-134	0.933821	0.764	0.259	1.3868e-129	0	Tgfbi
69	3.37778e-133	1.01587	0.906	0.516	5.86011e-129	0	Scpep1
70	9.71253e-133	0.98135	0.481	0.087	1.68503e-128	0	Clec11a
71	8.83709e-131	0.79917	0.458	0.074	1.53315e-126	0	Tspan11
72	2.85121e-130	0.887314	0.603	0.165	4.94657e-126	0	Gmds
73	6.23092e-130	0.89565	0.718	0.237	1.081e-125	0	Foxd1
74	1.09216e-129	0.770104	0.464	0.081	1.89478e-125	0	Rasgrp2
75	5.45358e-128	0.93263	0.384	0.047	9.46142e-124	0	Sct
76	2.84914e-127	1.20803	0.888	0.508	4.94297e-123	0	Htra1
77	1.43784e-126	0.950382	0.805	0.32	2.4945e-122	0	Col8a1
78	3.10889e-126	1.15995	0.515	0.114	5.39361e-122	0	Stra6
79	4.74996e-126	0.763699	0.281	0.01	8.2407e-122	0	Cdh1
80	1.60773e-125	1.0372	0.966	0.713	2.78926e-121	0	Pcolce
81	3.54383e-125	0.9064	0.669	0.21	6.14819e-121	0	Col8a2
82	1.0128e-123	0.851039	0.544	0.13	1.75711e-119	0	Alcam
83	1.20881e-121	0.716408	0.453	0.082	2.09717e-117	0	Cox6b2
84	4.84662e-120	2.61883	0.502	0.129	8.4084e-116	0	Pnoc
85	3.47292e-119	1.089	0.421	0.073	6.02516e-115	0	Wfdc2
86	3.8519e-118	1.14721	0.799	0.361	6.68266e-114	0	Pdgfrl
87	3.38853e-117	0.98589	0.699	0.251	5.87875e-113	0	Timp3
88	6.09232e-116	0.894396	0.794	0.318	1.05696e-111	0	Cpe
89	9.39211e-116	0.840945	0.277	0.015	1.62944e-111	0	Mlc1
90	1.08544e-115	1.51228	0.823	0.431	1.88313e-111	0	Lbp
91	4.13894e-115	0.818206	0.519	0.132	7.18066e-111	0	Gclm
92	8.09957e-115	0.78547	0.305	0.025	1.40519e-110	0	Gpx2
93	9.62232e-115	0.80005	0.378	0.056	1.66938e-110	0	Calml4
94	1.35786e-114	0.918685	0.444	0.088	2.35575e-110	0	Adamtsl3
95	4.39867e-114	0.863848	0.821	0.374	7.63125e-110	0	Itm2a
96	3.31068e-112	0.830753	0.512	0.124	5.7437e-108	0	Serpinb1a
97	3.91362e-112	0.682757	0.39	0.064	6.78974e-108	0	Tex2
98	1.13122e-111	1.26076	0.674	0.257	1.96255e-107	0	Tpm1
99	1.36808e-111	0.685952	0.997	0.919	2.37348e-107	0	Mt-co3
100	1.66868e-111	0.67484	0.278	0.018	2.89499e-107	0	Slc9a2
101	6.10463e-111	0.851363	0.444	0.092	1.05909e-106	0	Hs3st1
102	4.17166e-109	0.700923	0.339	0.043	7.23741e-105	0	Slc12a7
103	3.56009e-108	1.1677	0.576	0.18	6.1764e-104	0	Col11a1
104	4.39707e-108	0.741508	0.448	0.096	7.62847e-104	0	Sil1
105	3.52948e-107	0.762496	0.416	0.082	6.1233e-103	0	Slit2
106	1.35584e-106	0.672381	0.294	0.027	2.35225e-102	0	RGD1310507
107	2.1243e-105	0.789186	0.982	0.766	3.68546e-101	0	Reep5
108	2.38128e-105	0.669208	0.224	0.005	4.13128e-101	0	Mansc4
109	3.07399e-104	0.827749	0.676	0.246	5.33306e-100	0	Dclk1
110	4.55973e-103	0.783767	0.36	0.057	7.91067e-99	0	Net1
111	4.918e-103	0.690605	0.362	0.058	8.53223e-99	0	Rspo3
112	8.71229e-102	1.30733	0.459	0.113	1.51149e-97	0	Cldn11
113	6.39918e-101	0.717708	0.644	0.217	1.11019e-96	0	Prg4
114	2.76574e-99	0.973046	0.548	0.169	4.79828e-95	0	Slc5a6
115	6.20415e-99	0.680778	0.581	0.18	1.07636e-94	0	Pla2g2a
116	6.32359e-99	0.9123	0.408	0.085	1.09708e-94	0	Ntrk2
117	1.90669e-98	1.02912	0.747	0.333	3.30791e-94	0	Efemp1
118	2.52892e-96	0.737741	0.993	0.77	4.38742e-92	0	Serpinf1
119	4.77685e-96	0.676864	0.371	0.071	8.28736e-92	0	Adgrl2
120	9.63802e-94	0.859631	0.567	0.194	1.6721e-89	0	Kazald1
121	2.68542e-92	0.691855	0.255	0.022	4.65893e-88	0	Hcn4
122	1.33608e-91	1.06044	0.878	0.527	2.31797e-87	0	Sdc2
123	1.63299e-90	0.711143	0.815	0.401	2.83308e-86	0	Foxc1
124	1.86161e-88	0.731823	0.79	0.356	3.22971e-84	0	RGD1564664
125	2.32263e-87	0.666112	0.933	0.618	4.02953e-83	0	Eif4g2
126	3.83746e-87	0.659916	0.551	0.183	6.65761e-83	0	Jup
127	4.30297e-87	0.656247	0.777	0.367	7.46522e-83	0	Lhfpl6
128	1.33613e-86	0.68418	0.523	0.171	2.31806e-82	0	Emilin1
129	2.53812e-83	0.731968	0.781	0.355	4.40339e-79	0	Serpine2
130	1.11726e-82	0.743246	0.358	0.076	1.93833e-78	0	Cd200
131	4.1248e-81	0.704481	0.977	0.692	7.15611e-77	0	Fn1
132	2.05323e-80	0.705156	0.602	0.238	3.56215e-76	0	Parva
133	2.96232e-80	0.689955	0.556	0.203	5.13933e-76	0	Wbp1l
134	5.15636e-80	0.805021	0.997	0.769	8.94576e-76	0	Mgp
135	8.7109e-80	0.674995	0.895	0.494	1.51125e-75	0	Htra3
136	2.84898e-79	0.694662	0.864	0.519	4.94269e-75	0	Fcgrt
137	2.58721e-78	0.64405	0.281	0.044	4.48856e-74	0	Nog
138	5.36995e-78	0.715359	0.379	0.098	9.31633e-74	0	Slc6a8
139	9.43816e-78	0.646146	0.652	0.275	1.63743e-73	0	Lgals3bp
140	6.26568e-76	0.687525	0.88	0.523	1.08703e-71	0	Scd2
141	3.0189e-73	0.681687	0.168	0.006	5.23749e-69	0	Fam151a
142	4.46398e-67	0.742049	0.995	0.873	7.74456e-63	0	S100a10
143	4.60046e-64	0.795016	0.477	0.185	7.98133e-60	0	Ptges
144	4.01148e-62	0.644065	0.264	0.053	6.95951e-58	0	Sectm1b
145	1.05007e-59	1.04425	0.765	0.494	1.82177e-55	0	AABR07068316.1
146	1.80127e-58	0.732321	0.847	0.529	3.12503e-54	0	Rbp1
147	2.46623e-58	0.648215	0.826	0.502	4.27867e-54	0	Lox
148	3.84159e-50	0.910401	0.439	0.18	6.66477e-46	0	Slc16a11
149	4.28367e-37	0.72009	0.141	0.024	7.43175e-33	0	C1qtnf12
150	4.98787e-31	0.656346	0.561	0.327	8.65346e-27	0	Ldhb
151	1.51519e-294	3.3048	0.796	0.151	2.6287e-290	1	Sfrp4
152	3.56134e-255	2.80976	0.716	0.115	6.17858e-251	1	Ccn3
153	3.99237e-246	3.1457	0.829	0.248	6.92637e-242	1	Aspn
154	6.65018e-241	2.03173	0.932	0.329	1.15374e-236	1	Dpt
155	1.43167e-204	1.85215	0.464	0.03	2.48381e-200	1	Smpd3
156	8.14347e-204	2.22489	0.411	0.013	1.41281e-199	1	Sfrp2
157	1.2649e-187	2.02722	0.949	0.613	2.19448e-183	1	Mfap5
158	2.50075e-168	2.39933	0.975	0.731	4.33854e-164	1	Gsn
159	3.14838e-167	1.4589	0.533	0.087	5.46212e-163	1	Medag
160	3.5888e-167	1.29886	0.467	0.056	6.22622e-163	1	Cdh13
161	9.45472e-147	1.36592	0.929	0.634	1.6403e-142	1	Lrp1
162	1.64083e-142	2.51329	0.501	0.095	2.84668e-138	1	Gpx3
163	7.04004e-142	1.55605	0.928	0.572	1.22138e-137	1	NEWGENE-1308171
164	3.5261e-141	1.31638	0.385	0.042	6.11743e-137	1	Lurap1l
165	4.84027e-141	1.74565	0.723	0.252	8.39739e-137	1	Clec3b
166	1.04726e-139	1.40823	0.597	0.161	1.8169e-135	1	Aoc3
167	1.31763e-139	1.73242	0.914	0.48	2.28595e-135	1	Lum
168	7.23612e-139	1.51694	0.836	0.369	1.25539e-134	1	Mmp2
169	1.0735e-136	1.19344	0.398	0.047	1.86242e-132	1	Lrrn4cl
170	4.42367e-135	1.07758	0.332	0.025	7.67462e-131	1	Pcsk6
171	2.05624e-134	1.2598	0.407	0.055	3.56737e-130	1	Akr1c14
172	1.75215e-126	0.99478	0.414	0.063	3.03981e-122	1	Xdh
173	7.39546e-123	1.30305	0.913	0.563	1.28304e-118	1	C1s
174	1.99509e-120	1.44271	0.682	0.273	3.46128e-116	1	Sema3c
175	2.08401e-114	0.758032	0.243	0.008	3.61555e-110	1	Cadm3
176	4.2138e-114	1.15853	0.978	0.766	7.31052e-110	1	Igfbp6
177	5.96321e-114	1.37842	0.41	0.074	1.03456e-109	1	Cd248
178	3.48959e-112	1.33108	0.314	0.033	6.05409e-108	1	Tnfrsf11b
179	9.75936e-110	1.15002	0.525	0.146	1.69315e-105	1	C1qtnf1
180	6.62668e-109	1.33069	0.941	0.618	1.14966e-104	1	Ogn
181	1.88085e-107	0.776805	0.201	0.001	3.26308e-103	1	Dkk2
182	3.59773e-107	1.35205	0.986	0.907	6.24169e-103	1	Col3a1
183	3.9095e-104	1.81499	0.874	0.618	6.78259e-100	1	Fbn1
184	3.01174e-103	1.74373	0.313	0.04	5.22507e-99	1	Has1
185	2.35221e-100	1.46102	0.384	0.077	4.08085e-96	1	Procr
186	2.63967e-99	1.69066	0.426	0.1	4.57957e-95	1	Gfpt2
187	6.44677e-96	1.3504	0.499	0.158	1.11845e-91	1	Anpep
188	9.83877e-96	1.49703	0.661	0.313	1.70693e-91	1	AABR07044388.2
189	6.73847e-94	1.4223	0.451	0.117	1.16906e-89	1	Tppp3
190	1.02759e-93	0.930617	0.44	0.111	1.78276e-89	1	Olfml2b
191	3.51218e-92	0.677458	0.995	0.686	6.09328e-88	1	Dcn
192	7.14811e-92	1.71572	0.619	0.276	1.24012e-87	1	Ackr3
193	1.13766e-89	1.4294	0.687	0.35	1.97373e-85	1	Scara5
194	1.20026e-89	1.04495	0.899	0.608	2.08233e-85	1	Nbl1
195	6.93184e-89	1.02261	0.28	0.035	1.20261e-84	1	Cd55
196	1.09589e-88	1.21045	0.858	0.618	1.90125e-84	1	Fstl1
197	3.06508e-88	2.81443	0.608	0.269	5.31761e-84	1	Pi16
198	3.54868e-88	0.782568	0.242	0.023	6.15661e-84	1	Efhd1
199	4.87275e-88	1.08913	0.986	0.791	8.45373e-84	1	Serpinf1
200	5.71969e-87	1.02118	0.646	0.285	9.92309e-83	1	Axl
201	6.10265e-87	0.613608	0.183	0.005	1.05875e-82	1	Nox4
202	1.83495e-86	0.654742	0.247	0.025	3.18346e-82	1	Metrnl
203	7.72911e-86	0.837698	0.376	0.084	1.34092e-81	1	AABR07007032.1
204	1.60292e-85	0.863666	0.503	0.163	2.78091e-81	1	Ptgfrn
205	1.19243e-84	0.788192	0.367	0.079	2.06874e-80	1	Fbln5
206	4.16954e-80	1.07499	0.665	0.313	7.23374e-76	1	Fndc1
207	6.18801e-80	0.792833	0.47	0.148	1.07356e-75	1	Itgb5
208	1.04e-79	1.17456	0.351	0.075	1.8043e-75	1	PCOLCE2
209	5.94574e-79	2.18718	0.421	0.125	1.03153e-74	1	Igfbp4
210	4.35262e-77	1.44587	0.452	0.144	7.55137e-73	1	Gas6
211	3.15281e-76	1.22737	0.697	0.375	5.46981e-72	1	Fhl1
212	6.99473e-75	0.665725	0.191	0.014	1.21352e-70	1	Stmn4
213	9.54785e-75	1.37994	0.579	0.264	1.65646e-70	1	Fbln2
214	2.25557e-73	0.995187	0.464	0.16	3.91319e-69	1	Sulf1
215	5.93831e-73	0.853901	0.88	0.584	1.03024e-68	1	C1r
216	2.272e-72	0.971925	0.449	0.149	3.9417e-68	1	C1qtnf5
217	2.29339e-71	0.95769	0.393	0.115	3.97881e-67	1	Pcsk5
218	2.99307e-71	0.927742	0.713	0.371	5.19268e-67	1	Loxl1
219	4.06267e-71	1.34407	0.421	0.135	7.04832e-67	1	Uap1
220	2.06749e-70	1.50439	0.71	0.396	3.58689e-66	1	Mt2A
221	4.27887e-70	0.796452	0.257	0.042	7.42341e-66	1	Tnnt3
222	1.37051e-68	0.653937	0.433	0.135	2.37769e-64	1	Smpdl3a
223	1.185e-67	0.781618	0.937	0.76	2.05585e-63	1	Ahnak
224	4.80856e-67	0.81192	0.378	0.111	8.34237e-63	1	C1qtnf7
225	6.07415e-66	1.19348	0.638	0.35	1.0538e-61	1	Ecm1
226	7.19667e-66	0.618127	0.228	0.033	1.24855e-61	1	Creb5
227	1.00175e-65	0.923721	0.57	0.243	1.73794e-61	1	Tm4sf1
228	6.71492e-65	0.781761	0.317	0.079	1.16497e-60	1	Steap1
229	1.53264e-64	1.32598	0.949	0.802	2.65897e-60	1	Col1a1
230	1.57569e-64	0.859236	0.519	0.22	2.73366e-60	1	Pdlim2
231	4.12193e-64	0.817695	0.542	0.245	7.15114e-60	1	Vat1
232	1.88707e-63	0.635817	0.299	0.069	3.27388e-59	1	Thbs3
233	7.66862e-63	0.992226	0.552	0.26	1.33043e-58	1	Myadm
234	1.15804e-62	1.4634	0.824	0.566	2.00909e-58	1	Mt1
235	2.81591e-62	1.42293	0.633	0.358	4.88532e-58	1	Ccdc80
236	1.06955e-61	1.31922	0.189	0.022	1.85555e-57	1	Ppp1r1a
237	5.16272e-61	0.721179	0.47	0.187	8.95681e-57	1	Pls3
238	5.6726e-60	0.79892	0.474	0.182	9.84139e-56	1	Prss23
239	1.19895e-58	0.776019	0.704	0.387	2.08006e-54	1	Sulf2
240	2.03983e-56	0.634945	0.175	0.02	3.5389e-52	1	Aqp1
241	7.9084e-56	0.770859	0.675	0.373	1.37203e-51	1	Grb10
242	1.21492e-55	0.736375	0.463	0.17	2.10776e-51	1	Angptl1
243	1.84374e-55	0.816869	0.257	0.056	3.19871e-51	1	Gap43
244	8.38902e-55	0.789048	0.828	0.595	1.45541e-50	1	Pmp22
245	1.1896e-54	0.865009	0.624	0.337	2.06384e-50	1	Fbln1
246	1.1918e-54	0.783373	0.428	0.169	2.06765e-50	1	Plxdc2
247	1.27492e-54	0.809998	0.682	0.401	2.21186e-50	1	Ltbp3
248	1.67046e-54	0.775099	0.41	0.145	2.89808e-50	1	Mfap4
249	2.17006e-53	0.725139	0.937	0.732	3.76484e-49	1	Serping1
250	8.06236e-53	0.691786	0.406	0.151	1.39874e-48	1	Tmem43
251	1.98943e-52	0.623317	0.198	0.033	3.45146e-48	1	Dpp4
252	2.22838e-52	1.32968	0.919	0.856	3.86602e-48	1	Crip1
253	3.03017e-52	0.866303	0.828	0.607	5.25705e-48	1	Plac9
254	2.52181e-51	0.775639	0.489	0.221	4.37508e-47	1	Il11ra1
255	3.7373e-51	0.900862	0.395	0.153	6.48384e-47	1	Ugdh
256	9.69001e-51	1.00029	0.678	0.41	1.68112e-46	1	NEWGENE-621351.1
257	1.20715e-50	0.710312	0.986	0.764	2.09428e-46	1	Igfbp5
258	1.25119e-50	0.749195	0.579	0.291	2.1707e-46	1	Scara3
259	1.75695e-50	0.823304	0.684	0.43	3.04813e-46	1	Tgfbr3
260	2.01684e-50	0.686865	0.385	0.142	3.49902e-46	1	Adamtsl4
261	2.73482e-50	0.688993	0.436	0.18	4.74464e-46	1	Clic2
262	7.32148e-50	0.666061	0.322	0.096	1.2702e-45	1	Ebf2
263	2.93592e-49	0.761132	0.277	0.078	5.09354e-45	1	Col14a1
264	2.40793e-48	0.843932	0.445	0.188	4.17751e-44	1	Vcan
265	3.17981e-47	0.64047	0.421	0.176	5.51666e-43	1	Nnmt
266	3.50148e-47	0.635393	0.887	0.683	6.07472e-43	1	Rarres2
267	9.08099e-47	0.683902	0.803	0.586	1.57546e-42	1	Lmna
268	7.31481e-46	0.652271	0.617	0.337	1.26905e-41	1	Pam
269	3.72618e-45	0.803865	0.818	0.61	6.46455e-41	1	Prelp
270	7.97846e-45	0.706583	0.418	0.181	1.38418e-40	1	Map1b
271	1.90873e-44	0.864307	0.78	0.547	3.31145e-40	1	Plpp3
272	4.98569e-44	1.02698	0.12	0.011	8.64967e-40	1	Comp
273	6.95063e-44	0.892374	0.814	0.553	1.20586e-39	1	Htra3
274	1.15983e-43	0.647195	0.374	0.143	2.01219e-39	1	LOC100910978.1
275	3.11188e-43	0.693096	0.668	0.417	5.3988e-39	1	Pdgfra
276	2.3146e-42	0.796055	0.545	0.292	4.0156e-38	1	Gda
277	1.66924e-41	0.998176	0.816	0.726	2.89597e-37	1	Bgn
278	1.09731e-39	1.54155	0.471	0.242	1.90372e-35	1	Eln
279	2.1411e-39	0.712878	0.4	0.181	3.71459e-35	1	Gpc1
280	4.38169e-38	0.658419	0.697	0.469	7.60179e-34	1	Prnp
281	1.36549e-37	0.70537	0.978	0.899	2.36898e-33	1	Sparc
282	3.76275e-37	0.738077	0.138	0.022	6.52799e-33	1	Gdf10
283	1.24845e-35	0.636661	0.423	0.2	2.16593e-31	1	Nr1d1
284	2.32908e-35	0.643951	0.571	0.344	4.04072e-31	1	Sod3
285	1.90371e-34	0.633726	0.907	0.738	3.30274e-30	1	Fn1
286	2.8762e-34	0.909933	0.608	0.383	4.98991e-30	1	S100a4
287	2.12961e-33	1.0265	0.533	0.303	3.69467e-29	1	Ifi27l2b
288	5.29082e-33	0.632136	0.501	0.28	9.17905e-29	1	Slfn5
289	7.09993e-32	1.03623	0.638	0.456	1.23177e-27	1	Thbd
290	1.65317e-31	0.61467	0.458	0.25	2.86808e-27	1	Phlda3
291	1.75954e-31	0.715177	0.228	0.077	3.05262e-27	1	Ltbp2
292	7.19383e-31	0.748623	0.66	0.44	1.24806e-26	1	Klf4
293	4.40891e-29	0.696767	0.796	0.628	7.64901e-25	1	Aebp1
294	1.80763e-25	0.655812	0.31	0.149	3.13606e-21	1	Arl4d
295	8.57618e-25	0.720896	0.209	0.078	1.48788e-20	1	Hbegf
296	6.06809e-23	0.699061	0.664	0.53	1.05275e-18	1	Ppp1r14b
297	2.77644e-22	0.790814	0.555	0.378	4.81684e-18	1	Ccn2
298	1.10522e-18	0.891407	0.247	0.117	1.91745e-14	1	Sbsn
299	5.02216e-11	1.4903	0.385	0.276	8.71294e-07	1	Pla2g2a
300	3.48546e-06	0.722032	0.142	0.087	0.0604692	1	R3hdml
301	1.1761e-96	3.07701	0.673	0.356	2.04042e-92	2	Spp1
302	7.70068e-83	0.87476	1	0.996	1.33599e-78	2	Tmsb4x
303	1.2915e-81	0.821691	1	0.998	2.24062e-77	2	Tmsb10
304	8.36305e-67	1.27646	0.947	0.908	1.45091e-62	2	Apoe
305	6.55265e-61	2.65337	0.602	0.365	1.13682e-56	2	Lyz2
306	4.6011e-60	0.969381	0.88	0.955	7.98245e-56	2	Pfn1
307	3.80534e-52	1.71285	0.657	0.458	6.60188e-48	2	Tyrobp
308	1.41638e-48	2.14076	0.284	0.078	2.45728e-44	2	RGD1559482
309	8.61567e-48	0.955909	0.953	0.989	1.49473e-43	2	Ftl1
310	2.95683e-47	0.72243	0.963	0.989	5.1298e-43	2	Rps18
311	3.71166e-45	2.22328	0.489	0.277	6.43936e-41	2	Fabp5
312	5.66743e-38	1.69718	0.197	0.045	9.83242e-34	2	LOC100359539
313	1.02065e-33	1.9259	0.446	0.25	1.77072e-29	2	Cxcl2
314	1.01223e-32	0.793717	0.811	0.95	1.75612e-28	2	Rpl32
315	6.0229e-31	0.963584	0.767	0.897	1.04491e-26	2	LOC108351137
316	1.95271e-28	1.67979	0.377	0.2	3.38776e-24	2	Stmn1
317	9.16882e-26	1.99291	0.331	0.174	1.5907e-21	2	Gpnmb
318	3.90036e-24	0.632961	0.771	0.953	6.76673e-20	2	Rps10l1
319	2.17918e-23	0.615192	0.817	0.961	3.78066e-19	2	Cox6c
320	2.74326e-23	1.62168	0.391	0.235	4.75928e-19	2	Bcl2a1
321	3.69645e-23	1.94007	0.101	0.018	6.41298e-19	2	S100a9
322	1.80405e-22	1.75692	0.138	0.036	3.12985e-18	2	S100a8
323	2.23173e-22	1.05203	0.548	0.437	3.87183e-18	2	C1qb
324	3.19684e-22	0.657129	0.805	0.948	5.5462e-18	2	Rpl6
325	3.80081e-22	0.604325	0.789	0.953	6.59402e-18	2	Rps14
326	1.7856e-21	0.803933	0.708	0.922	3.09785e-17	2	LOC685963
327	2.72004e-21	0.685909	0.824	0.969	4.71899e-17	2	LOC100359583
328	1.14511e-19	0.591748	0.817	0.972	1.98666e-15	2	Rpl36
329	1.89321e-19	0.681022	0.793	0.923	3.28453e-15	2	LOC100361457
330	4.16041e-19	1.36567	0.166	0.058	7.21789e-15	2	Slpi
331	7.70724e-17	1.15826	0.43	0.306	1.33713e-12	2	Fcer1g
332	8.34662e-17	0.558259	0.793	0.959	1.44806e-12	2	Rpl15
333	1.00023e-16	0.72816	0.761	0.927	1.7353e-12	2	Nme2
334	1.05444e-16	1.12366	0.166	0.064	1.82935e-12	2	Spc24
335	3.87409e-16	0.584964	0.738	0.938	6.72116e-12	2	Rps11
336	6.60111e-16	0.8167	0.677	0.888	1.14523e-11	2	Rpl27
337	2.45433e-14	0.723785	0.704	0.887	4.25802e-10	2	Prdx1
338	4.04029e-14	1.27429	0.391	0.283	7.00951e-10	2	C1qc
339	4.05608e-13	0.850073	0.682	0.834	7.03689e-09	2	Lgals1
340	5.83764e-13	0.981891	0.651	0.828	1.01277e-08	2	Rbm3
341	1.19769e-12	0.800669	0.673	0.884	2.07787e-08	2	Hint1
342	1.48914e-12	1.00955	0.635	0.753	2.5835e-08	2	S100a11
343	2.38329e-12	0.565113	0.755	0.941	4.13478e-08	2	Ppia
344	3.14247e-12	0.724727	0.886	0.992	5.45187e-08	2	AY172581.9
345	8.86733e-12	1.42067	0.189	0.099	1.53839e-07	2	Hopx
346	1.49671e-11	1.63617	0.515	0.59	2.59664e-07	2	Prdx5
347	1.61086e-11	1.29521	0.464	0.431	2.79469e-07	2	S100a4
348	1.83313e-11	0.781297	0.677	0.882	3.1803e-07	2	Npm1
349	4.95787e-11	1.2611	0.181	0.096	8.6014e-07	2	Cd68
350	6.17129e-11	0.807725	0.122	0.05	1.07066e-06	2	Pttg1
351	6.93754e-11	0.57241	0.183	0.395	1.20359e-06	2	Chchd1
352	9.99467e-11	1.06632	0.105	0.039	1.73398e-06	2	Ube2c
353	6.98375e-10	1.02057	0.148	0.073	1.21161e-05	2	Dctpp1
354	9.50068e-10	0.552157	0.286	0.568	1.64827e-05	2	Ptges3
355	9.95357e-10	1.28122	0.193	0.11	1.72685e-05	2	Il1b
356	3.2348e-09	1.23892	0.533	0.658	5.61205e-05	2	Ldha
357	5.96525e-09	0.57816	0.7	0.919	0.000103491	2	Elob
358	6.388e-09	1.06524	0.588	0.807	0.000110825	2	Rps17
359	7.74884e-09	1.03251	0.586	0.77	0.000134435	2	Atp5if1
360	8.40495e-09	0.55167	0.193	0.384	0.000145817	2	Actr3
361	1.85106e-08	0.52378	0.71	0.822	0.000321141	2	Anxa2
362	3.23896e-08	0.55336	0.68	0.929	0.000561927	2	LOC100359922
363	3.70419e-08	1.52349	0.138	0.073	0.00064264	2	Apoc1
364	8.91945e-08	0.665046	0.122	0.06	0.00154744	2	Cdkn3
365	9.27676e-08	0.542842	0.231	0.434	0.00160942	2	Polr2k
366	9.92835e-08	0.691853	0.635	0.889	0.00172247	2	Rps7
367	1.09047e-07	0.846819	0.602	0.751	0.00189187	2	Tagln2
368	1.12737e-07	0.548716	0.211	0.401	0.00195587	2	Psmd8
369	1.31983e-07	0.523653	0.132	0.271	0.00228977	2	Ciao2a
370	1.522e-07	0.542579	0.345	0.655	0.00264052	2	Atp5mc3
371	1.69531e-07	0.530054	0.272	0.51	0.0029412	2	Sub1
372	1.77054e-07	0.554701	0.274	0.53	0.00307172	2	Eloc
373	3.6677e-07	0.571443	0.288	0.542	0.00636309	2	Psmb2
374	6.02954e-07	0.564155	0.254	0.462	0.0104606	2	Carhsp1
375	1.09743e-06	0.953439	0.294	0.229	0.0190393	2	Aif1
376	1.24205e-06	0.676974	0.254	0.47	0.0215483	2	Tmem14c
377	1.46713e-06	0.741504	0.623	0.872	0.0254532	2	Cox5b
378	1.48188e-06	1.08149	0.556	0.768	0.0257092	2	Rpl31
379	1.93755e-06	0.592287	0.14	0.265	0.0336145	2	Tspan8
380	1.96691e-06	0.564547	0.661	0.912	0.034124	2	Rpl36al
381	2.20573e-06	0.547849	0.274	0.483	0.0382672	2	U2af1
382	2.79724e-06	0.525279	0.207	0.369	0.0485293	2	Psmc5
383	3.40447e-06	0.528972	0.199	0.365	0.0590642	2	Card19
384	3.46312e-06	0.620047	0.266	0.488	0.0600817	2	Pgam1
385	4.22098e-06	0.606534	0.168	0.31	0.0732298	2	Psmb7
386	4.90483e-06	0.538221	0.193	0.347	0.0850938	2	Phb2
387	4.94864e-06	0.551629	0.168	0.308	0.0858539	2	Ube2n
388	6.29867e-06	0.538119	0.233	0.411	0.109276	2	C1qbp
389	7.9197e-06	0.530387	0.258	0.449	0.137399	2	Tubb2a
390	8.34601e-06	0.525684	0.375	0.695	0.144795	2	Erh
391	1.12922e-05	0.580634	0.296	0.527	0.195909	2	Hnrnpa1
392	1.20581e-05	0.699214	0.645	0.898	0.209196	2	Atp6v0c
393	1.23282e-05	0.645626	0.31	0.548	0.213882	2	Arpc2
394	1.35815e-05	0.62796	0.223	0.398	0.235626	2	AC095947.1
395	1.62401e-05	0.549057	0.142	0.26	0.281749	2	Rbbp4
396	1.63312e-05	0.699518	0.306	0.539	0.283331	2	Arhgdia
397	1.71594e-05	0.846881	0.217	0.159	0.297699	2	Fcgr2a
398	1.90342e-05	0.531379	0.154	0.273	0.330225	2	Tgfb1
399	2.01606e-05	0.577846	0.25	0.438	0.349766	2	Snrpf
400	2.11732e-05	0.81565	0.576	0.793	0.367334	2	Cfl1
401	3.09017e-05	0.567976	0.339	0.595	0.536114	2	Psmb3
402	3.41252e-05	0.681411	0.613	0.856	0.592038	2	Calm1
403	4.21274e-05	0.593739	0.677	0.9	0.730869	2	Cstb
404	4.31942e-05	0.52681	0.172	0.3	0.749376	2	Tcp1
405	4.39189e-05	0.593419	0.659	0.895	0.761948	2	Ndufa4
406	4.48176e-05	0.555966	0.213	0.367	0.77754	2	Ninj1
407	5.12744e-05	0.532895	0.629	0.877	0.889559	2	Txn1
408	6.10491e-05	1.34714	0.473	0.602	1	2	AABR07026311.1
409	6.1814e-05	0.581623	0.621	0.89	1	2	LOC108348287
410	6.86229e-05	0.630245	0.241	0.408	1	2	Cct7
411	7.99978e-05	0.566085	0.207	0.349	1	2	Pin1
412	9.74472e-05	0.644136	0.276	0.475	1	2	Ndufb6
413	0.000136781	1.19957	0.485	0.621	1	2	Lgals3
414	0.000157449	0.523094	0.371	0.659	1	2	Rps25
415	0.000164205	0.607418	0.341	0.595	1	2	Ndufb7
416	0.000172238	0.718945	0.112	0.069	1	2	Alox5ap
417	0.000195439	0.770715	0.558	0.789	1	2	Bola2
418	0.000233957	0.575645	0.361	0.626	1	2	Oaz1
419	0.00023848	0.822085	0.199	0.339	1	2	Dnase2
420	0.00024844	1.00802	0.339	0.327	1	2	Ctsz
421	0.000277221	0.727083	0.306	0.517	1	2	Txndc17
422	0.000281533	0.682969	0.337	0.587	1	2	Psma3
423	0.000317425	0.646827	0.25	0.415	1	2	Cox17
424	0.000380648	0.545267	0.185	0.307	1	2	Cct8
425	0.000542824	0.541376	0.604	0.884	1	2	Atp5mg
426	0.000554969	0.74057	0.294	0.492	1	2	Taf10
427	0.000689934	0.706951	0.286	0.472	1	2	Ndufab1
428	0.000714181	0.555706	0.146	0.244	1	2	Cmtm7
429	0.000808881	0.674674	0.241	0.391	1	2	LOC100360828
430	0.00152047	0.780812	0.507	0.584	1	2	Ifitm1
431	0.00164532	1.07092	0.657	0.905	1	2	AABR07000398.1
432	0.00168329	0.684851	0.292	0.481	1	2	Ranbp1
433	0.00168516	0.7031	0.17	0.269	1	2	Ap1s1
434	0.00210954	0.597126	0.16	0.254	1	2	Lsm3
435	0.0021659	0.537363	0.428	0.741	1	2	Rpl10a
436	0.00226466	1.1682	0.296	0.293	1	2	Hmox1
437	0.00306517	2.11454	0.16	0.13	1	2	Sncg
438	0.00339559	0.534377	0.114	0.185	1	2	Ndel1
439	0.00422518	0.733906	0.116	0.084	1	2	Cd53
440	0.00430011	0.560667	0.168	0.255	1	2	Serpinb1a
441	0.00432763	0.585324	0.586	0.862	1	2	Cox6b1
442	0.0045836	0.918914	0.284	0.455	1	2	Arpc4
443	0.00482165	0.626829	0.209	0.325	1	2	Rpl32.1
444	0.00484507	0.601459	0.213	0.326	1	2	Csrp2
445	0.00561804	0.930283	0.185	0.155	1	2	Trem2
446	0.00630161	0.837555	0.533	0.773	1	2	Eif5a
447	0.00650585	0.709739	0.558	0.759	1	2	Rnaset2
448	0.00743878	0.814392	0.56	0.747	1	2	Tspo
449	0.00916625	0.706361	0.191	0.293	1	2	Naa50
450	0.00953645	0.534118	0.452	0.773	1	2	Ndufb9
451	0	5.51365	0.992	0.307	0	3	Apod
452	0	5.45258	0.958	0.07	0	3	Myoc
453	0	3.09003	0.885	0.105	0	3	Gpc3
454	0	2.816	0.677	0.03	0	3	Ramp3
455	8.04538e-300	2.13975	0.658	0.04	1.39579e-295	3	Ralgps2
456	3.01304e-285	2.45739	0.713	0.063	5.22732e-281	3	Thbs4
457	1.45543e-275	3.28241	0.883	0.185	2.52503e-271	3	Il33
458	1.11889e-273	2.44307	0.694	0.067	1.94116e-269	3	Fxyd6
459	2.01144e-272	2.37099	0.721	0.08	3.48964e-268	3	Steap4
460	4.52504e-264	2.40524	0.828	0.134	7.85049e-260	3	Abca8a
461	6.30239e-262	2.44926	0.669	0.066	1.0934e-257	3	Ptch1
462	9.15613e-230	2.01566	0.6	0.056	1.5885e-225	3	Cldn1
463	6.39915e-219	2.4294	0.998	0.715	1.11019e-214	3	Dcn
464	2.07936e-213	2.78997	0.727	0.136	3.60749e-209	3	Crispld2
465	3.5865e-193	1.59681	0.501	0.042	6.22222e-189	3	Etv1
466	4.04079e-187	1.36057	0.409	0.019	7.01036e-183	3	Ntm
467	2.56496e-185	1.87466	0.428	0.025	4.44995e-181	3	Foxs1
468	9.98079e-175	1.14894	0.321	0.005	1.73157e-170	3	Tenm2
469	6.5681e-174	1.83844	0.541	0.069	1.1395e-169	3	Calcrl
470	5.63634e-165	2.28535	0.86	0.309	9.77849e-161	3	Col15a1
471	5.19818e-158	2.10346	0.811	0.271	9.01833e-154	3	Ramp1
472	3.34625e-157	1.65665	0.606	0.096	5.8054e-153	3	Atp1a2
473	6.24917e-146	1.2349	0.344	0.02	1.08417e-141	3	Aldh1a1
474	9.47259e-135	1.77136	0.648	0.177	1.6434e-130	3	Srpx
475	3.06131e-128	0.955541	0.279	0.012	5.31107e-124	3	Gfra2
476	1.95582e-125	1.16674	0.614	0.134	3.39315e-121	3	Rbp4
477	2.39965e-119	1.94074	0.761	0.294	4.16315e-115	3	LOC108348061
478	2.85232e-118	1.86295	0.801	0.388	4.94849e-114	3	Mdk
479	1.91532e-116	1.74754	0.864	0.476	3.32289e-112	3	Ptn
480	1.25603e-107	1.38532	0.786	0.322	2.17908e-103	3	Fxyd1
481	1.30031e-102	1.24351	0.321	0.036	2.2559e-98	3	Osr2
482	1.56221e-102	1.18247	0.438	0.08	2.71028e-98	3	Tspan7
483	1.78782e-102	1.29115	0.453	0.091	3.1017e-98	3	Spry1
484	8.79765e-100	1.65474	0.48	0.114	1.52631e-95	3	Bambi
485	7.08192e-98	1.70607	0.48	0.106	1.22864e-93	3	Chi3l1
486	8.56393e-94	1.37049	0.512	0.14	1.48576e-89	3	Vwa1
487	3.35145e-93	1.15045	0.377	0.064	5.81444e-89	3	Gstt3
488	2.48334e-89	1.58155	0.971	0.674	4.30835e-85	3	Igfbp7
489	2.07657e-87	0.812999	0.977	0.755	3.60265e-83	3	Gsn
490	3.7055e-87	1.385	0.87	0.592	6.42867e-83	3	Ramp2
491	6.20658e-87	0.809339	0.243	0.02	1.07678e-82	3	Slc43a3
492	2.08447e-85	2.92135	0.74	0.42	3.61634e-81	3	Cxcl1
493	2.72194e-85	1.15581	0.486	0.136	4.72229e-81	3	Qprt
494	4.05079e-80	0.992074	0.83	0.41	7.02772e-76	3	Marcks
495	4.17589e-79	1.86867	0.862	0.647	7.24474e-75	3	Fos
496	1.10673e-77	1.4113	0.579	0.216	1.92006e-73	3	Abi3bp
497	1.80684e-76	0.757513	0.203	0.015	3.13469e-72	3	Sbspon
498	7.37381e-76	1.10122	0.621	0.212	1.27928e-71	3	LOC100911545
499	1.51392e-73	0.80868	0.954	0.515	2.6265e-69	3	Lum
500	6.8193e-73	0.816057	0.155	0.006	1.18308e-68	3	Agt
501	1.06643e-72	0.747684	0.208	0.019	1.85015e-68	3	Sox8
502	2.78024e-71	1.06668	0.379	0.088	4.82344e-67	3	Cpxm1
503	1.52579e-70	1.15715	0.392	0.099	2.64709e-66	3	Rdh10
504	7.10193e-70	0.973726	0.411	0.102	1.23211e-65	3	Ebf2
505	9.51334e-70	0.748042	0.157	0.007	1.65047e-65	3	Nmb
506	3.17863e-68	0.679105	0.99	0.901	5.51461e-64	3	Apoe
507	1.28478e-66	0.72533	0.725	0.289	2.22897e-62	3	Sparcl1
508	1.48489e-65	1.21211	0.541	0.215	2.57614e-61	3	Lama2
509	1.84015e-63	1.19045	0.725	0.432	3.19247e-59	3	Nid1
510	6.48851e-63	1.61999	0.522	0.212	1.12569e-58	3	Idi1
511	3.06068e-62	1.27496	0.843	0.639	5.30998e-58	3	Fosb
512	5.46432e-62	0.71332	0.166	0.013	9.48005e-58	3	Cldn22
513	9.43646e-62	0.933037	0.421	0.125	1.63713e-57	3	Col18a1
514	3.28266e-60	1.21625	0.753	0.513	5.69509e-56	3	Oaf
515	6.74936e-60	1.13445	0.442	0.148	1.17095e-55	3	Entpd2
516	6.80493e-59	0.660521	0.184	0.019	1.18059e-54	3	Sox9
517	1.09622e-57	0.995484	0.379	0.111	1.90184e-53	3	Qpct
518	1.50275e-57	1.10224	0.405	0.126	2.60712e-53	3	Plk2
519	4.99098e-57	0.978356	0.625	0.302	8.65885e-53	3	Gda
520	7.42378e-56	0.687035	0.245	0.043	1.28795e-51	3	Gprc5b
521	6.56517e-55	0.72338	0.226	0.036	1.13899e-50	3	Slco2b1
522	7.12173e-55	0.955783	0.83	0.525	1.23555e-50	3	Ifitm1
523	8.75418e-55	0.717498	0.229	0.036	1.51876e-50	3	C7
524	2.45344e-54	0.922284	0.312	0.076	4.25648e-50	3	Spon1
525	1.37007e-52	0.728532	0.254	0.051	2.37693e-48	3	Adam19
526	9.57183e-52	1.2108	0.79	0.532	1.66062e-47	3	Cebpd
527	6.72449e-50	0.833064	0.136	0.011	1.16663e-45	3	Cyp26b1
528	4.62299e-49	0.753613	0.285	0.071	8.02042e-45	3	Glce
529	8.65823e-49	1.08668	0.839	0.615	1.50212e-44	3	Egr1
530	1.54998e-48	0.68835	0.205	0.034	2.68906e-44	3	Spry4
531	4.78777e-48	1.16335	0.491	0.219	8.30631e-44	3	Lepr
532	6.769e-48	0.973744	0.308	0.087	1.17435e-43	3	Wnt5a
533	6.81862e-48	0.913756	0.44	0.175	1.18296e-43	3	Lamb1
534	1.08468e-47	1.20384	0.763	0.511	1.88182e-43	3	Btg2
535	3.40969e-47	1.26397	0.864	0.734	5.91547e-43	3	Jun
536	2.47917e-43	0.982773	0.69	0.471	4.30111e-39	3	Sec11c
537	7.05196e-43	0.764264	0.268	0.07	1.22345e-38	3	Ebf1
538	1.43084e-41	0.919085	0.541	0.267	2.48237e-37	3	F3
539	2.09627e-41	0.823806	0.218	0.048	3.63681e-37	3	Sqle
540	4.36266e-41	1.13191	0.505	0.257	7.56878e-37	3	Rnd3
541	8.95104e-41	1.30789	0.34	0.113	1.55292e-36	3	Sbsn
542	3.21399e-40	1.11718	0.43	0.181	5.57596e-36	3	Tnfaip6
543	3.46975e-39	2.06422	0.367	0.141	6.01968e-35	3	Ccl7
544	4.93336e-39	1.03106	0.883	0.813	8.55888e-35	3	Junb
545	1.67419e-38	0.717779	0.235	0.06	2.90456e-34	3	Rab3a
546	4.10429e-38	0.73736	0.958	0.899	7.12054e-34	3	AC134224.3
547	6.82696e-38	0.706972	0.847	0.609	1.18441e-33	3	C1s
548	3.46605e-37	0.964949	0.44	0.206	6.01325e-33	3	Tmem100
549	1.67176e-36	0.694294	0.939	0.752	2.90034e-32	3	Serping1
550	2.51337e-36	0.711988	0.298	0.099	4.36045e-32	3	Tcf4
551	3.93985e-33	0.79587	0.388	0.176	6.83524e-29	3	Bace2
552	7.45502e-33	0.700681	0.275	0.092	1.29337e-28	3	Acy1
553	2.18844e-31	0.929429	0.792	0.637	3.79673e-27	3	Zfp36
554	3.44176e-31	0.792205	0.6	0.32	5.9711e-27	3	Clec3b
555	1.69712e-30	0.688496	0.694	0.467	2.94433e-26	3	Cd302
556	1.28877e-28	0.687726	0.874	0.8	2.23588e-24	3	Jund
557	5.01737e-28	0.963985	0.164	0.039	8.70464e-24	3	Tfpi2
558	5.76435e-28	0.74394	0.363	0.169	1.00006e-23	3	Gsta6
559	7.90003e-28	0.705968	0.273	0.101	1.37058e-23	3	Hmgcs1
560	3.80373e-27	0.67908	0.258	0.095	6.59909e-23	3	AABR07049695.2
561	5.30567e-27	0.861931	0.478	0.29	9.2048e-23	3	Bst2
562	8.07217e-27	0.89471	0.556	0.377	1.40044e-22	3	Mfge8
563	1.11919e-26	0.790543	0.465	0.261	1.94168e-22	3	Reck
564	1.12723e-26	0.656908	0.335	0.148	1.95563e-22	3	Ephx1
565	2.91107e-26	0.923271	0.413	0.208	5.05042e-22	3	Angptl1
566	3.63667e-26	1.0375	0.331	0.149	6.30926e-22	3	Ddit4
567	3.72566e-26	0.896739	0.405	0.21	6.46365e-22	3	Ier5l
568	1.13779e-25	0.66586	0.312	0.134	1.97395e-21	3	Ndrg2
569	1.20989e-25	0.641476	0.266	0.103	2.09904e-21	3	Insig1
570	1.34612e-25	1.00769	0.667	0.478	2.33538e-21	3	Atf3
571	3.80478e-25	0.68773	0.675	0.449	6.60091e-21	3	Serpine2
572	4.23925e-25	0.707831	0.411	0.223	7.35467e-21	3	Marcksl1
573	5.7303e-25	0.796754	0.302	0.134	9.9415e-21	3	Il17d
574	1.08493e-24	0.852583	0.314	0.137	1.88224e-20	3	Cemip
575	2.63376e-24	0.696632	0.556	0.369	4.56931e-20	3	Sod3
576	4.61814e-24	0.652878	0.43	0.234	8.01202e-20	3	Gask1b
577	8.14196e-24	0.759676	0.547	0.383	1.41255e-19	3	Phyh
578	1.74676e-22	0.673973	0.522	0.317	3.03046e-18	3	Phlda1
579	2.26338e-22	0.809304	0.675	0.569	3.92674e-18	3	Dnaja1
580	6.80401e-22	0.752406	0.637	0.491	1.18043e-17	3	Pnrc1
581	3.50534e-21	0.705522	0.484	0.3	6.08142e-17	3	Sult1a1
582	4.21261e-21	0.726104	0.241	0.097	7.30845e-17	3	Cfd
583	5.31275e-21	0.838567	0.79	0.713	9.2171e-17	3	Sat1
584	5.56891e-20	0.780654	0.698	0.594	9.66151e-16	3	Zfp36l1
585	1.6235e-19	0.728888	0.765	0.652	2.81661e-15	3	Ier2
586	3.70468e-19	0.749505	0.375	0.214	6.42725e-15	3	Adamts1
587	5.94173e-19	1.08191	0.115	0.028	1.03083e-14	3	Sfrp5
588	6.8912e-19	0.656806	0.258	0.119	1.19555e-14	3	Dock9
589	2.51211e-18	0.661107	0.434	0.275	4.35826e-14	3	Bicc1
590	4.41654e-18	0.641969	0.325	0.175	7.66226e-14	3	Lamc1
591	9.4987e-18	0.84531	0.698	0.566	1.64793e-13	3	Tsc22d3
592	1.154e-17	0.766241	0.702	0.582	2.00207e-13	3	Rhob
593	2.21419e-16	0.771763	0.478	0.317	3.8414e-12	3	Nr4a1
594	4.26672e-16	0.692354	0.444	0.291	7.40234e-12	3	Hk2
595	9.44826e-16	0.695207	0.367	0.231	1.63918e-11	3	Pdrg1
596	2.11588e-14	0.790804	0.39	0.256	3.67085e-10	3	Myc
597	3.60849e-13	0.655541	0.57	0.448	6.26037e-09	3	LOC100909712
598	3.28461e-10	0.77322	0.172	0.081	5.69847e-06	3	Postn
599	1.51495e-06	1.42341	0.543	0.499	0.0262829	3	Ccl2
600	9.54292e-06	0.823912	0.174	0.109	0.16556	3	Cxcl10
601	8.83305e-305	3.85548	0.653	0.021	1.53245e-300	4	Igf2
602	1.39318e-282	2.62086	0.727	0.04	2.41702e-278	4	Wnt4
603	2.13134e-240	2.24766	0.531	0.018	3.69766e-236	4	Slc7a11
604	2.37899e-236	1.79362	0.437	0.007	4.12731e-232	4	Rab3b
605	5.82391e-206	1.9568	0.522	0.025	1.01039e-201	4	Slc6a13
606	1.34986e-195	3.37448	0.669	0.062	2.34187e-191	4	Asgr2
607	5.57492e-188	1.31436	0.371	0.008	9.67193e-184	4	Slc6a1
608	1.32873e-179	1.77038	0.498	0.029	2.30522e-175	4	Aldh1a2
609	6.55114e-172	2.47182	0.661	0.077	1.13656e-167	4	Sfrp1
610	1.16007e-171	2.17025	0.673	0.083	2.0126e-167	4	Col4a5
611	5.42883e-169	1.62419	0.592	0.054	9.41847e-165	4	Entpd1
612	6.91559e-159	1.281	0.486	0.033	1.19979e-154	4	Sapcd1
613	4.19672e-147	1.09541	0.282	0.005	7.28089e-143	4	AABR07060833.1
614	2.94838e-141	1.44012	0.241	0.002	5.11514e-137	4	Cela3b
615	5.14863e-136	2.09462	0.739	0.126	8.93235e-132	4	Atp1a2
616	4.31865e-125	1.22134	0.355	0.021	7.49242e-121	4	Lama1
617	1.38998e-124	0.852692	0.261	0.007	2.41147e-120	4	Col13a1
618	6.56193e-123	0.795564	0.196	0	1.13843e-118	4	Moxd1
619	1.13803e-122	2.90697	1	0.496	1.97437e-118	4	Ptn
620	1.63302e-113	1.20324	0.327	0.02	2.83313e-109	4	Wnt6
621	1.44554e-112	1.1806	0.343	0.023	2.50786e-108	4	AABR07008439.1
622	9.63139e-111	3.52373	0.478	0.06	1.67095e-106	4	Vtn
623	2.70454e-107	0.744998	0.224	0.006	4.6921e-103	4	Wnt5b
624	2.83907e-106	0.730587	0.245	0.008	4.9255e-102	4	Robo2
625	1.62886e-105	1.90567	0.649	0.138	2.8259e-101	4	Cp
626	4.9033e-105	2.25825	0.584	0.101	8.50673e-101	4	Ch25h
627	2.95603e-103	3.17658	0.71	0.165	5.12841e-99	4	Rbp4
628	2.24835e-102	1.84431	0.571	0.103	3.90066e-98	4	Ltbp1
629	2.35113e-102	2.35282	0.596	0.117	4.07898e-98	4	Isyna1
630	4.13808e-102	0.779354	0.22	0.006	7.17916e-98	4	Sult6b1
631	3.0064e-91	1.29157	0.51	0.082	5.21581e-87	4	Cdh5
632	6.19255e-88	1.20505	0.429	0.058	1.07435e-83	4	2025-09-04
633	7.97805e-85	1.51483	0.592	0.131	1.38411e-80	4	Ppp1r14a
634	1.29131e-84	1.76709	0.984	0.697	2.24029e-80	4	Igfbp7
635	4.0525e-82	1.79253	0.629	0.159	7.03069e-78	4	Fibin
636	1.12817e-80	1.48817	0.616	0.156	1.95727e-76	4	Epas1
637	1.82037e-80	0.898864	0.204	0.009	3.15816e-76	4	Col7a1
638	2.93455e-80	1.98693	0.824	0.316	5.09115e-76	4	Sparcl1
639	9.88413e-77	1.17339	0.482	0.094	1.7148e-72	4	LOC100910996
640	1.18919e-73	2.02536	0.992	0.908	2.06312e-69	4	Apoe
641	5.44132e-73	2.19554	0.727	0.236	9.44014e-69	4	LOC100911545
642	1.65321e-72	0.858087	0.294	0.031	2.86815e-68	4	Arnt2
643	4.11229e-70	1.55623	0.971	0.595	7.13441e-66	4	Rbp1
644	9.15571e-67	0.856547	0.335	0.045	1.58842e-62	4	Pla1a
645	1.26022e-64	0.722728	0.237	0.021	2.18635e-60	4	Apcdd1
646	4.66481e-64	3.03553	0.727	0.292	8.09298e-60	4	Igfbp3
647	1.44275e-62	0.854535	0.327	0.048	2.50302e-58	4	Vamp5
648	6.55384e-62	1.67242	0.755	0.314	1.13703e-57	4	Phlda1
649	8.41412e-62	1.58206	0.706	0.263	1.45977e-57	4	Thbs2
650	9.87902e-62	0.959685	0.351	0.055	1.71391e-57	4	Cxcl12
651	4.03086e-61	1.02079	0.482	0.105	6.99314e-57	4	Tspan7
652	5.59495e-60	1.01234	0.327	0.05	9.70668e-56	4	Cx3cl1
653	9.26507e-60	2.16783	0.788	0.338	1.6074e-55	4	Igfbp2
654	1.45519e-59	1.82631	0.396	0.075	2.52461e-55	4	R3hdml
655	2.31959e-59	1.23105	0.486	0.111	4.02425e-55	4	PCOLCE2
656	2.96686e-58	0.959325	0.433	0.093	5.14721e-54	4	Gsta4
657	5.26559e-58	5.05506	0.596	0.213	9.13526e-54	4	Ptgds
658	8.33223e-57	1.0446	0.416	0.09	1.44556e-52	4	Pola2
659	5.5504e-55	0.69133	0.151	0.008	9.62939e-51	4	Coch
660	6.71184e-55	0.736901	0.233	0.025	1.16444e-50	4	Mylk
661	6.44763e-53	1.31721	0.943	0.644	1.1186e-48	4	Aebp1
662	7.28495e-53	0.869761	0.335	0.061	1.26387e-48	4	Flrt2
663	1.04651e-52	1.59505	0.673	0.258	1.8156e-48	4	Pltp
664	3.11402e-52	1.24852	0.412	0.098	5.40252e-48	4	Atp1b2
665	1.00239e-51	0.799141	0.335	0.06	1.73904e-47	4	Kcnk2
666	2.74944e-49	1.71969	0.486	0.143	4.77001e-45	4	Col18a1
667	8.77691e-49	0.805045	0.31	0.056	1.52271e-44	4	Tmem178a
668	4.70973e-48	1.30187	0.624	0.255	8.17091e-44	4	Ppfibp1
669	4.4809e-47	1.35476	0.604	0.221	7.77392e-43	4	Prss23
670	9.30815e-47	0.967744	0.433	0.115	1.61487e-42	4	Pdgfrb
671	5.27907e-45	1.27805	0.698	0.344	9.15865e-41	4	Cald1
672	7.16003e-44	1.49172	0.759	0.422	1.24219e-39	4	Gstm5
673	5.22449e-42	1.26123	0.727	0.375	9.06396e-38	4	Pam
674	1.02123e-41	1.11757	0.718	0.364	1.77174e-37	4	Atp1b3
675	1.25539e-41	0.716593	0.245	0.039	2.17797e-37	4	C6
676	3.90841e-40	1.18751	0.494	0.167	6.7807e-36	4	Col4a1
677	1.50022e-39	1.15647	0.306	0.065	2.60274e-35	4	Frzb
678	2.88387e-39	1.51449	0.359	0.093	5.00323e-35	4	Serpine1
679	6.05276e-39	0.894853	0.767	0.361	1.05009e-34	4	Fxyd1
680	3.07229e-37	0.751302	0.404	0.116	5.33012e-33	4	Fhl2
681	3.51885e-37	1.03278	0.486	0.164	6.10485e-33	4	Cpz
682	4.07485e-37	1.38803	0.539	0.216	7.06945e-33	4	Errfi1
683	5.17362e-37	1.10027	0.212	0.035	8.97572e-33	4	Edn3
684	8.56151e-37	0.990713	0.453	0.156	1.48534e-32	4	Rnf181
685	1.69567e-36	1.33405	0.698	0.38	2.94183e-32	4	Fbln1
686	2.63148e-36	1.07732	0.873	0.673	4.56535e-32	4	Gstp1
687	2.46919e-34	0.684983	0.265	0.056	4.28379e-30	4	Bmp2
688	2.52536e-33	1.0717	0.229	0.043	4.38125e-29	4	Rgs16
689	2.6619e-33	0.860279	0.31	0.076	4.61812e-29	4	G0s2
690	5.93176e-33	0.833734	0.988	0.852	1.0291e-28	4	Mt-nd1
691	8.22407e-32	0.836761	0.465	0.175	1.42679e-27	4	LOC100910978.1
692	2.45036e-31	0.682152	0.302	0.077	4.25113e-27	4	Bmp7
693	3.62469e-31	0.756639	0.951	0.753	6.28847e-27	4	Glul
694	9.96159e-31	0.777947	0.62	0.281	1.72824e-26	4	Csrp2
695	2.19203e-30	0.717403	0.351	0.101	3.80294e-26	4	Wnt5a
696	4.8029e-30	0.883243	0.849	0.548	8.33255e-26	4	Ifitm1
697	9.23702e-30	0.792277	0.147	0.02	1.60253e-25	4	Fmod
698	3.35421e-29	0.834712	0.437	0.163	5.81922e-25	4	Nr2f2
699	4.70581e-29	0.698261	0.735	0.364	8.16411e-25	4	Col15a1
700	4.80446e-29	0.968726	0.257	0.063	8.33526e-25	4	Hsd11b1
701	1.18849e-28	0.769792	0.318	0.091	2.06191e-24	4	Slc1a3
702	3.02968e-28	0.836811	0.465	0.188	5.25619e-24	4	Spats2l
703	4.59284e-28	0.890468	0.984	0.95	7.96812e-24	4	Vim
704	5.84493e-27	1.26404	0.873	0.705	1.01404e-22	4	Dusp1
705	7.92623e-27	0.795167	0.424	0.165	1.37512e-22	4	Tmem37
706	8.58132e-27	0.8631	0.992	0.91	1.48877e-22	4	Mt-nd4
707	1.05377e-26	0.702281	0.522	0.241	1.82818e-22	4	Atxn10
708	1.20688e-26	0.740029	0.233	0.054	2.09382e-22	4	Cryab
709	1.96426e-26	0.776654	0.51	0.232	3.4078e-22	4	Zbtb20
710	5.65103e-26	0.914413	0.143	0.022	9.80397e-22	4	Cxcl14
711	2.97991e-25	0.980803	0.257	0.071	5.16985e-21	4	Gjb2
712	4.52677e-25	1.48002	0.527	0.26	7.85349e-21	4	Hspa1b
713	2.7194e-24	0.793007	0.927	0.714	4.71788e-20	4	Rarres2
714	5.26412e-24	0.928318	0.453	0.203	9.13272e-20	4	Tmem150a
715	7.84465e-24	1.24277	0.837	0.656	1.36097e-19	4	Fosb
716	1.76095e-23	1.48989	0.661	0.399	3.05507e-19	4	Ccn2
717	3.62481e-22	0.704276	0.555	0.275	6.28868e-18	4	Cped1
718	4.28823e-22	0.774928	0.31	0.107	7.43964e-18	4	Aox3
719	5.18301e-22	0.689275	0.837	0.61	8.99201e-18	4	Tuba1a
720	6.90057e-22	1.71584	0.424	0.181	1.19718e-17	4	Cilp
721	3.49221e-21	0.990864	0.882	0.661	6.05864e-17	4	Islr
722	4.82097e-21	0.768844	0.412	0.184	8.3639e-17	4	Lipa
723	8.20065e-21	0.77147	0.992	0.873	1.42273e-16	4	Mt-nd2
724	2.6566e-20	0.75345	0.673	0.425	4.60893e-16	4	Fkbp9
725	6.80335e-20	0.717612	0.527	0.271	1.18031e-15	4	Mmp23
726	1.30106e-18	0.691502	0.339	0.142	2.25722e-14	4	Slc41a1
727	2.57901e-18	0.77294	0.776	0.507	4.47433e-14	4	Mt-nd3
728	7.60132e-18	0.736464	0.645	0.388	1.31875e-13	4	Phyh
729	1.70103e-17	0.727962	0.698	0.457	2.95112e-13	4	Pdgfra
730	6.35503e-17	0.742664	0.739	0.515	1.10253e-12	4	Mt-nd5
731	6.7316e-17	0.711577	0.845	0.633	1.16787e-12	4	Pmp22
732	7.63027e-17	0.682084	0.376	0.178	1.32377e-12	4	Gng11
733	1.26358e-16	0.670458	0.845	0.638	2.19218e-12	4	Cfh
734	3.38914e-16	0.770089	0.612	0.367	5.87982e-12	4	Timp3
735	1.01956e-15	0.968053	0.812	0.657	1.76883e-11	4	Ier2
736	1.94585e-15	1.20783	0.706	0.536	3.37586e-11	4	Btg2
737	5.67764e-15	0.721936	0.486	0.274	9.85013e-11	4	Colec12
738	5.7313e-15	0.67769	0.461	0.252	9.94323e-11	4	Enpp1
739	7.8259e-15	1.42487	0.604	0.41	1.35772e-10	4	Igf1
740	1.18975e-14	0.814337	0.522	0.321	2.06409e-10	4	Plat
741	5.34571e-13	0.692352	0.935	0.823	9.27428e-09	4	Ubc
742	6.33437e-13	0.705553	0.637	0.431	1.09895e-08	4	Akap12
743	1.13084e-12	0.740135	0.424	0.223	1.9619e-08	4	Angptl1
744	7.22421e-12	0.909565	0.743	0.574	1.25333e-07	4	Txnip
745	1.23882e-11	0.725114	0.747	0.598	2.14923e-07	4	Zfp36l1
746	1.3717e-11	0.755947	0.89	0.818	2.37977e-07	4	Junb
747	3.08177e-10	0.724208	0.633	0.479	5.34656e-06	4	Klf4
748	1.68225e-09	0.675842	0.294	0.153	2.91853e-05	4	Cemip
749	2.05829e-06	0.68207	0.29	0.183	0.0357092	4	Alkbh5
750	0.000150169	0.702197	0.204	0.127	1	4	Ddit4l
751	0	2.22785	0.77	0.032	0	5	Cd37
752	4.9981e-305	2.79555	0.89	0.059	8.6712e-301	5	Ctss
753	1.12013e-258	1.84542	0.593	0.02	1.94332e-254	5	Ltc4s
754	3.09609e-255	2.34009	0.823	0.063	5.37141e-251	5	Ly86
755	6.73903e-251	2.70694	0.866	0.081	1.16915e-246	5	Csf1r
756	1.60486e-243	2.86314	0.909	0.1	2.78427e-239	5	Cd83
757	3.78395e-239	2.13789	0.77	0.058	6.56477e-235	5	Pld4
758	1.33196e-238	1.92528	0.579	0.023	2.31082e-234	5	Rel
759	8.3299e-235	2.78092	0.923	0.109	1.44515e-230	5	Laptm5
760	2.0967e-218	1.71958	0.541	0.021	3.63756e-214	5	Gpr84
761	1.37953e-202	2.35514	0.871	0.109	2.39334e-198	5	Trem2
762	1.28433e-199	2.51052	0.88	0.117	2.22818e-195	5	Fcgr2a
763	3.00226e-196	2.91142	0.904	0.146	5.20862e-192	5	Basp1
764	1.36443e-194	1.68032	0.584	0.037	2.36715e-190	5	Spi1
765	3.45652e-183	1.69279	0.636	0.05	5.99672e-179	5	Cd53
766	2.07567e-176	1.83087	0.627	0.053	3.60108e-172	5	Plek
767	3.46376e-173	1.18197	0.383	0.011	6.00929e-169	5	Cd86
768	4.41679e-170	2.79719	0.928	0.19	7.6627e-166	5	Aif1
769	3.96846e-169	1.32748	0.416	0.016	6.88488e-165	5	Evi2a
770	7.37411e-156	1.18858	0.34	0.009	1.27933e-151	5	Cd84
771	2.40841e-155	3.05634	0.971	0.252	4.17836e-151	5	C1qc
772	1.91164e-153	1.54486	0.55	0.045	3.3165e-149	5	Fcgr3a
773	5.22218e-153	1.10385	0.306	0.006	9.05996e-149	5	P2ry12
774	4.29485e-152	1.09323	0.354	0.011	7.45114e-148	5	Dock8
775	4.89157e-150	4.21165	0.995	0.378	8.48639e-146	5	C1qa
776	1.22751e-149	3.06581	0.962	0.281	2.1296e-145	5	Fcer1g
777	1.13542e-147	1.20126	0.392	0.018	1.96984e-143	5	Gpr34
778	3.15788e-145	1.18013	0.44	0.026	5.4786e-141	5	Blnk
779	4.25125e-145	3.50994	0.871	0.193	7.3755e-141	5	Ccl3
780	1.47352e-143	1.19665	0.383	0.017	2.55641e-139	5	Slc2a5
781	1.77782e-140	1.34349	0.517	0.043	3.08433e-136	5	Gmpr
782	1.15786e-138	1.37113	0.474	0.035	2.00878e-134	5	Fcgr2b
783	2.71556e-138	1.14834	0.378	0.018	4.71122e-134	5	Grxcr1
784	2.82718e-136	2.61099	0.952	0.284	4.90488e-132	5	Ctsz
785	2.55701e-135	3.23507	0.976	0.418	4.43615e-131	5	Tmem176b
786	5.92425e-135	1.73073	0.675	0.095	1.0278e-130	5	Coro1a
787	1.10591e-134	3.54813	0.981	0.418	1.91864e-130	5	C1qb
788	1.16837e-132	1.24533	0.368	0.018	2.027e-128	5	Ccr5
789	3.16628e-130	0.975255	0.292	0.008	5.49318e-126	5	Cx3cr1
790	3.97757e-130	3.27617	0.981	0.469	6.90068e-126	5	Tmem176a
791	1.86415e-129	0.979691	0.301	0.01	3.23411e-125	5	Havcr2
792	1.37837e-128	1.57066	0.493	0.044	2.39133e-124	5	Rgs1
793	2.2143e-128	1.10696	0.426	0.03	3.84159e-124	5	Ptprc
794	2.79851e-126	1.02322	0.378	0.022	4.85514e-122	5	Tm6sf1
795	4.37202e-126	4.19398	1	0.985	7.58501e-122	5	Cst3
796	8.14177e-126	2.47355	0.957	0.346	1.41252e-121	5	Rgs10
797	2.85755e-125	1.1523	0.34	0.016	4.95757e-121	5	Nlrp3
798	3.89783e-124	1.64951	0.617	0.085	6.76234e-120	5	Clec2l
799	9.2791e-119	1.01643	0.33	0.016	1.60983e-114	5	Abi3
800	1.60345e-117	1.2022	0.368	0.023	2.78182e-113	5	Mef2c
801	1.74435e-117	2.86999	0.971	0.456	3.02627e-113	5	Tyrobp
802	3.81485e-112	1.40664	0.541	0.069	6.61838e-108	5	Srgap2
803	2.00445e-110	1.0931	0.344	0.021	3.47752e-106	5	Bin2
804	4.60539e-110	2.36726	0.837	0.219	7.98988e-106	5	Bcl2a1
805	4.52753e-109	0.976426	0.335	0.02	7.85481e-105	5	Epsti1
806	4.57373e-109	2.28671	0.986	0.786	7.93497e-105	5	Npc2
807	1.09954e-108	1.14344	0.431	0.039	1.90759e-104	5	Glipr1
808	1.15597e-108	1.24229	0.426	0.039	2.00549e-104	5	Lcp1
809	2.88448e-106	1.72425	0.488	0.058	5.00429e-102	5	Olr1
810	1.59671e-103	2.37648	0.962	0.44	2.77013e-99	5	Marcks
811	1.78037e-102	3.9868	0.928	0.396	3.08876e-98	5	Ccl4
812	2.06402e-102	2.47403	0.976	0.708	3.58087e-98	5	Rnaset2
813	3.42868e-102	1.00378	0.354	0.026	5.94841e-98	5	Tlr2
814	1.39237e-101	1.79939	0.66	0.127	2.41563e-97	5	Mafb
815	6.45537e-100	1.17525	0.502	0.064	1.11994e-95	5	Smap2
816	1.02239e-97	1.85117	0.823	0.247	1.77375e-93	5	Hexb
817	1.02545e-97	1.12753	0.402	0.039	1.77906e-93	5	Plekho1
818	2.16272e-97	0.968194	0.292	0.017	3.7521e-93	5	Gna15
819	4.07962e-97	1.88946	0.761	0.2	7.07773e-93	5	Ifngr1
820	6.36672e-97	1.20915	0.445	0.049	1.10456e-92	5	Alox5ap
821	7.37044e-96	1.00739	0.383	0.035	1.2787e-91	5	Lyn
822	2.53359e-95	2.26389	0.933	0.491	4.39552e-91	5	Anxa3
823	1.94173e-91	1.4552	0.646	0.129	3.36871e-87	5	Gmfg
824	2.51301e-90	1.89021	0.962	0.541	4.35982e-86	5	RT1-A2
825	1.4537e-89	1.31503	0.522	0.083	2.52202e-85	5	Tmem243
826	1.21295e-88	1.57979	0.555	0.092	2.10434e-84	5	Il1b
827	2.7543e-87	1.04847	0.368	0.037	4.77844e-83	5	Lpcat2
828	5.47206e-87	1.9113	0.962	0.599	9.49348e-83	5	RT1-CE10
829	6.29905e-86	1.47629	0.512	0.084	1.09282e-81	5	Fam110a
830	2.24228e-84	1.66751	0.971	0.902	3.89013e-80	5	Actb
831	2.58694e-81	1.095	0.392	0.047	4.48808e-77	5	Aspa
832	3.8328e-81	1.2304	0.56	0.107	6.64952e-77	5	Fam49b
833	1.05585e-80	1.07339	0.378	0.044	1.8318e-76	5	Cebpa
834	9.0337e-79	1.47264	1	0.967	1.56726e-74	5	H3f3a
835	1.21194e-78	1.51159	0.617	0.128	2.1026e-74	5	C3
836	3.49388e-78	2.60516	0.617	0.142	6.06152e-74	5	Cd74
837	1.17408e-76	2.31403	0.775	0.247	2.03691e-72	5	Cxcl2
838	3.92163e-75	1.16801	0.469	0.078	6.80363e-71	5	Unc93b1
839	4.4176e-75	1.37809	0.589	0.132	7.66409e-71	5	Tf
840	8.37139e-75	1.30546	1	0.996	1.45235e-70	5	Tmsb4x
841	1.81935e-74	1.09706	0.373	0.045	3.15639e-70	5	Pf4
842	3.91797e-74	1.00131	0.321	0.033	6.79729e-70	5	Pde4b
843	1.54906e-72	0.987121	0.368	0.047	2.68747e-68	5	Otulinl
844	2.01928e-72	1.95038	0.732	0.237	3.50324e-68	5	Cited2
845	3.15393e-72	1.17565	0.392	0.056	5.47175e-68	5	Rab20
846	1.5447e-71	1.70593	0.986	0.799	2.6799e-67	5	Jund
847	7.5365e-70	1.5606	0.947	0.547	1.30751e-65	5	Ckb
848	2.7406e-68	0.971802	0.211	0.012	4.75466e-64	5	Arhgap45
849	4.17346e-67	1.49248	0.904	0.467	7.24053e-63	5	Lgmn
850	1.30726e-66	1.1945	0.598	0.148	2.26797e-62	5	Pycard
851	1.53075e-66	1.07152	0.325	0.038	2.6557e-62	5	Filip1
852	1.77526e-66	1.63248	0.866	0.432	3.0799e-62	5	Ifi30
853	2.18512e-66	1.33191	0.608	0.161	3.79097e-62	5	Limd2
854	1.0711e-62	1.16179	0.866	0.37	1.85825e-58	5	Lyz2
855	5.03323e-61	1.34651	0.957	0.773	8.73216e-57	5	Ctsh
856	1.83184e-59	1.57196	0.464	0.094	3.17807e-55	5	Cxcl10
857	1.30193e-57	1.00553	0.459	0.094	2.25871e-53	5	Apbb1ip
858	1.90377e-57	1.2106	0.952	0.779	3.30285e-53	5	Clta
859	9.20302e-57	1.43079	0.933	0.636	1.59663e-52	5	Grn
860	5.30697e-56	1.18852	0.55	0.144	9.20706e-52	5	Tifa
861	1.42025e-53	1.35108	0.904	0.621	2.464e-49	5	Lamp2
862	2.88992e-51	1.14238	0.531	0.15	5.01372e-47	5	Rhog
863	3.51827e-51	1.29066	0.699	0.273	6.10385e-47	5	Srsf5
864	5.49633e-48	1.15227	0.435	0.104	9.53559e-44	5	Il18
865	8.98423e-48	1.08407	0.488	0.13	1.55867e-43	5	Nfkbib
866	1.28072e-47	1.35893	0.378	0.079	2.22191e-43	5	Gch1
867	1.62329e-46	1.05362	0.971	0.856	2.81624e-42	5	Psap
868	3.44593e-46	1.21329	0.713	0.286	5.97834e-42	5	Hk2
869	9.8922e-46	1.24608	0.861	0.497	1.7162e-41	5	Pabpc1
870	2.88625e-45	1.10681	0.694	0.262	5.00735e-41	5	Pltp
871	4.57103e-45	1.23323	0.914	0.57	7.93027e-41	5	Nfkbia
872	3.15721e-44	1.21226	0.866	0.549	5.47745e-40	5	Erp29
873	3.93446e-43	0.979448	0.938	0.745	6.8259e-39	5	Cfl1
874	3.34656e-42	1.12494	0.66	0.26	5.80594e-38	5	Ucp2
875	4.66742e-42	1.14007	0.416	0.107	8.09751e-38	5	Lpar6
876	1.69525e-41	1.03391	0.67	0.278	2.94109e-37	5	Arhgdib
877	3.68394e-41	1.10599	0.756	0.355	6.39127e-37	5	Ifrd1
878	1.51715e-40	0.996929	0.995	0.902	2.6321e-36	5	AC134224.3
879	2.42051e-40	1.10936	0.44	0.117	4.19934e-36	5	Ch25h
880	3.482e-40	1.15094	0.66	0.286	6.04093e-36	5	Tpm3
881	4.72089e-40	1.04628	0.852	0.555	8.19028e-36	5	Atp6v0b
882	2.5903e-39	0.981127	0.531	0.175	4.49391e-35	5	Map3k8
883	1.03909e-38	1.13227	0.584	0.225	1.80273e-34	5	Actr2
884	1.07994e-38	1.3303	0.928	0.71	1.87359e-34	5	Sat1
885	2.45648e-37	1.04481	0.809	0.464	4.26175e-33	5	Ywhah
886	1.11544e-35	1.07787	0.397	0.11	1.93518e-31	5	Tsc22d2
887	3.40412e-35	1.05464	0.56	0.223	5.90581e-31	5	Sdf2l1
888	8.99404e-35	0.971405	0.718	0.323	1.56038e-30	5	Nfkbiz
889	5.0901e-34	1.05642	0.804	0.48	8.83081e-30	5	Cd302
890	7.84005e-34	1.20856	0.679	0.314	1.36017e-29	5	Sgk1
891	4.77515e-33	1.11361	0.656	0.315	8.28441e-29	5	Cxcl16
892	7.33629e-32	0.972369	0.579	0.252	1.27277e-27	5	Grb2
893	3.75573e-31	1.00572	0.813	0.563	6.51581e-27	5	Fuca1
894	2.94686e-30	0.969109	0.876	0.633	5.1125e-26	5	Sod2
895	6.54378e-30	2.15631	0.316	0.084	1.13528e-25	5	RT1-Da
896	5.10672e-29	1.24858	0.512	0.221	8.85965e-25	5	Rilpl2
897	2.5776e-27	1.07422	0.914	0.757	4.47189e-23	5	Ier3
898	4.17816e-26	1.31689	0.196	0.037	7.24869e-22	5	RT1-Ba
899	1.18801e-25	1.67448	0.244	0.057	2.06108e-21	5	RT1-Db1
900	4.57137e-25	1.00486	0.651	0.365	7.93087e-21	5	Picalm

## Sheet: Table S9
Metabolites	Compound ID	Super Class	Class	Sub Class
N-Nitroso-pyrrolidine; Gyromitrin	HMDB0031642; HMDB0033952	Organoheterocyclic compounds; Organic nitrogen compounds	Pyrrolidines; Organonitrogen compounds	Unclassified; Hydrazines and derivatives
Xanthine; Oxypurinol	HMDB0000292; HMDB0000786	Organoheterocyclic compounds; Organoheterocyclic compounds	Imidazopyrimidines; Imidazopyrimidines	Purines and purine derivatives; Purines and purine derivatives
Triflusal	HMDB0259212	Benzenoids	Benzene and substituted derivatives	Benzoic acids and derivatives
Uridine; Pseudouridine	HMDB0000296; HMDB0000767	Nucleosides, nucleotides, and analogues; Nucleosides, nucleotides, and analogues	Pyrimidine nucleosides; Nucleoside and nucleotide analogues	Unclassified; Unclassified
Etoprine	HMDB0252116	Benzenoids	Benzene and substituted derivatives	Halobenzenes
2,3-Pentanedione; 2,4-Pentanedione	HMDB0031598; HMDB0031648	Organic oxygen compounds; Organic oxygen compounds	Organooxygen compounds; Organooxygen compounds	Carbonyl compounds; Carbonyl compounds
L-Valine; 5-Aminopentanoic acid; Norvaline	HMDB0000883; HMDB0003355; HMDB0013716	Organic acids and derivatives; Organic acids and derivatives; Organic acids and derivatives	Carboxylic acids and derivatives; Carboxylic acids and derivatives; Carboxylic acids and derivatives	Amino acids, peptides, and analogues; Amino acids, peptides, and analogues; Amino acids, peptides, and analogues
Indoxyl; 4-Hydroxybenzeneacetonitrile; 2-Methyl-4,5-benzoxazole	HMDB0004094; HMDB0029757; HMDB0032390	Organoheterocyclic compounds; Benzenoids; Organoheterocyclic compounds	Indoles and derivatives; Benzene and substituted derivatives; Benzoxazoles	Hydroxyindoles; Benzyl cyanides; Unclassified
